# Supplementary material for: Using a Sequential Regimen to Eliminate Bacteria at Sublethal Antibiotic Dosages
Source: PLoS Biol. 2015 Apr 8;13(4):e1002104. doi: 10.1371/journal.pbio.1002104 (PMC4390231; doi:10.1371/journal.pbio.1002104)
Supplement: S1 Data — (XLSX) [file pbio.1002104.s001.xlsx]

## Sheet: Figure1a
Treatment	Season	Replicate	OD600
CCCCCCCC	1	1	0.0075
CCCCCCCC	1	2	0.0115
CCCCCCCC	1	3	0.0135
CCCCCCCC	1	4	0.0115
CCCCCCCC	1	5	0.0115
CCCCCCCC	1	6	0.0105
CCCCCCCC	2	1	0.0038333
CCCCCCCC	2	2	0.0048333
CCCCCCCC	2	3	0.0048333
CCCCCCCC	2	4	0.0048333
CCCCCCCC	2	5	0.0038333
CCCCCCCC	2	6	0.0048333
CCCCCCCC	3	1	0.0038333
CCCCCCCC	3	2	0.0038333
CCCCCCCC	3	3	0.0028333
CCCCCCCC	3	4	0.0048333
CCCCCCCC	3	5	0.0028333
CCCCCCCC	3	6	0.0028333
CCCCCCCC	4	1	0.007
CCCCCCCC	4	2	0.006
CCCCCCCC	4	3	0.008
CCCCCCCC	4	4	0.008
CCCCCCCC	4	5	0.002
CCCCCCCC	5	1	0.030667
CCCCCCCC	5	2	0.028667
CCCCCCCC	5	3	0.035667
CCCCCCCC	5	4	0.037667
CCCCCCCC	5	5	0.0096667
CCCCCCCC	6	1	0.040667
CCCCCCCC	6	2	0.038667
CCCCCCCC	6	3	0.047667
CCCCCCCC	6	4	0.048667
CCCCCCCC	6	5	0.012667
CCCCCCCC	7	1	0.068833
CCCCCCCC	7	2	0.065833
CCCCCCCC	7	3	0.083833
CCCCCCCC	7	4	0.094833
CCCCCCCC	7	5	0.024833
CCCCCCCC	8	1	0.095167
CCCCCCCC	8	2	0.085167
CCCCCCCC	8	3	0.12217
CCCCCCCC	8	4	0.13117
CCCCCCCC	8	5	0.073167
DDDDDDDD	1	1	0.0355
DDDDDDDD	1	2	0.0365
DDDDDDDD	1	3	0.0315
DDDDDDDD	1	4	0.0325
DDDDDDDD	1	5	0.0365
DDDDDDDD	1	6	0.0345
DDDDDDDD	1	7	0.0275
DDDDDDDD	1	8	0.0295
DDDDDDDD	1	9	0.0285
DDDDDDDD	1	10	0.0385
DDDDDDDD	1	11	0.0355
DDDDDDDD	1	12	0.0315
DDDDDDDD	1	13	0.0385
DDDDDDDD	1	14	0.0415
DDDDDDDD	1	15	0.0455
DDDDDDDD	1	16	0.0345
DDDDDDDD	1	17	0.0435
DDDDDDDD	1	18	0.0455
DDDDDDDD	1	19	0.0455
DDDDDDDD	1	20	0.0375
DDDDDDDD	1	21	0.0315
DDDDDDDD	1	22	0.0335
DDDDDDDD	1	23	0.0355
DDDDDDDD	1	24	0.0385
DDDDDDDD	1	25	0.0365
DDDDDDDD	1	26	0.0385
DDDDDDDD	1	27	0.0325
DDDDDDDD	1	28	0.0295
DDDDDDDD	1	29	0.0395
DDDDDDDD	1	30	0.0365
DDDDDDDD	1	31	0.0375
DDDDDDDD	1	32	0.0335
DDDDDDDD	1	33	0.0495
DDDDDDDD	1	34	0.0335
DDDDDDDD	1	35	0.0355
DDDDDDDD	1	36	0.0385
DDDDDDDD	1	37	0.0375
DDDDDDDD	1	38	0.0365
DDDDDDDD	1	39	0.0425
DDDDDDDD	1	40	0.0405
DDDDDDDD	1	41	0.0365
DDDDDDDD	1	42	0.0415
DDDDDDDD	1	43	0.0375
DDDDDDDD	1	44	0.0395
DDDDDDDD	1	45	0.0345
DDDDDDDD	1	46	0.0325
DDDDDDDD	1	47	0.0425
DDDDDDDD	1	48	0.0365
DDDDDDDD	1	49	0.0365
DDDDDDDD	1	50	0.0375
DDDDDDDD	1	51	0.0355
DDDDDDDD	1	52	0.0275
DDDDDDDD	1	53	0.0325
DDDDDDDD	1	54	0.0375
DDDDDDDD	1	55	0.0305
DDDDDDDD	1	56	0.0285
DDDDDDDD	1	57	0.0265
DDDDDDDD	1	58	0.0355
DDDDDDDD	1	59	0.0485
DDDDDDDD	1	60	0.0305
DDDDDDDD	1	61	0.0235
DDDDDDDD	1	62	0.0345
DDDDDDDD	1	63	0.0365
DDDDDDDD	1	64	0.0335
DDDDDDDD	1	65	0.0305
DDDDDDDD	1	66	0.0245
DDDDDDDD	1	67	0.0225
DDDDDDDD	1	68	0.0225
DDDDDDDD	1	69	0.0185
DDDDDDDD	1	70	0.0345
DDDDDDDD	1	71	0.0335
DDDDDDDD	1	72	0.0355
DDDDDDDD	1	73	0.0335
DDDDDDDD	1	74	0.0315
DDDDDDDD	1	75	0.0385
DDDDDDDD	1	76	0.0415
DDDDDDDD	1	77	0.0295
DDDDDDDD	1	78	0.0285
DDDDDDDD	1	79	0.0345
DDDDDDDD	1	80	0.0385
DDDDDDDD	1	81	0.0365
DDDDDDDD	1	82	0.0295
DDDDDDDD	1	83	0.0295
DDDDDDDD	1	84	0.0335
DDDDDDDD	1	85	0.0295
DDDDDDDD	1	86	0.0315
DDDDDDDD	1	87	0.0355
DDDDDDDD	1	88	0.0295
DDDDDDDD	1	89	0.0335
DDDDDDDD	1	90	0.0335
DDDDDDDD	1	91	0.0295
DDDDDDDD	1	92	0.0355
DDDDDDDD	1	93	0.0335
DDDDDDDD	1	94	0.0335
DDDDDDDD	1	95	0.0355
DDDDDDDD	1	96	0.0385
DDDDDDDD	1	97	0.0325
DDDDDDDD	1	98	0.0285
DDDDDDDD	1	99	0.0295
DDDDDDDD	1	100	0.0295
DDDDDDDD	1	101	0.0295
DDDDDDDD	1	102	0.0325
DDDDDDDD	2	1	0.0048333
DDDDDDDD	2	2	0.0058333
DDDDDDDD	2	3	0.0038333
DDDDDDDD	2	4	0.0058333
DDDDDDDD	2	5	0.0078333
DDDDDDDD	2	6	0.0068333
DDDDDDDD	2	7	0.0028333
DDDDDDDD	2	8	0.0048333
DDDDDDDD	2	9	0.0048333
DDDDDDDD	2	10	0.010833
DDDDDDDD	2	11	0.0088333
DDDDDDDD	2	12	0.0048333
DDDDDDDD	2	13	0.0048333
DDDDDDDD	2	14	0.0078333
DDDDDDDD	2	15	0.011833
DDDDDDDD	2	16	0.0068333
DDDDDDDD	2	17	0.0098333
DDDDDDDD	2	18	0.0088333
DDDDDDDD	2	19	0.011833
DDDDDDDD	2	20	0.0088333
DDDDDDDD	2	21	0.0068333
DDDDDDDD	2	22	0.0078333
DDDDDDDD	2	23	0.010833
DDDDDDDD	2	24	0.010833
DDDDDDDD	2	25	0.00083333
DDDDDDDD	2	26	0.0058333
DDDDDDDD	2	27	0.0098333
DDDDDDDD	2	28	0.0058333
DDDDDDDD	2	29	0.0048333
DDDDDDDD	2	30	0.0078333
DDDDDDDD	2	31	0.010833
DDDDDDDD	2	32	0.0098333
DDDDDDDD	2	33	0.011833
DDDDDDDD	2	34	0.0098333
DDDDDDDD	2	35	0.0098333
DDDDDDDD	2	36	0.0088333
DDDDDDDD	2	37	0.0028333
DDDDDDDD	2	38	0.010833
DDDDDDDD	2	39	0.0098333
DDDDDDDD	2	40	0.0088333
DDDDDDDD	2	41	0.0088333
DDDDDDDD	2	42	0.0088333
DDDDDDDD	2	43	0.0068333
DDDDDDDD	2	44	0.0078333
DDDDDDDD	2	45	0.0078333
DDDDDDDD	3	1	0.0038333
DDDDDDDD	3	2	0.0028333
DDDDDDDD	3	3	0.0028333
DDDDDDDD	3	4	0.0038333
DDDDDDDD	3	5	0.0068333
DDDDDDDD	3	6	0.0038333
DDDDDDDD	3	7	0.0028333
DDDDDDDD	3	8	0.0038333
DDDDDDDD	3	9	0.0048333
DDDDDDDD	3	10	0.0048333
DDDDDDDD	3	11	0.0038333
DDDDDDDD	3	12	0.0038333
DDDDDDDD	3	13	0.0038333
DDDDDDDD	3	14	0.0038333
DDDDDDDD	3	15	0.0068333
DDDDDDDD	3	16	0.0078333
DDDDDDDD	3	17	0.0038333
DDDDDDDD	3	18	0.0038333
DDDDDDDD	4	1	0.003
DDDDDDDD	4	2	0.003
DDDDDDDD	4	3	0.004
DDDDDDDD	4	4	0.003
DDDDDDDD	4	5	0.004
DDDDDDDD	4	6	0.003
DDDDDDDD	5	1	0.0066667
DDDDDDDD	5	2	0.0076667
DDDDDDDD	5	3	0.0086667
DDDDDDDD	6	1	0.0066667
DDDDDDDD	6	2	0.0086667
DDDDDDDD	6	3	0.0076667
DDDDDDDD	7	1	0.011833
DDDDDDDD	7	2	0.013833
DDDDDDDD	7	3	0.027833
DDDDDDDD	8	1	0.016167
DDDDDDDD	8	2	0.022167
DDDDDDDD	8	3	0.046167
EEEEEEEE	1	1	0.0325
EEEEEEEE	1	2	0.0475
EEEEEEEE	1	3	0.0275
EEEEEEEE	1	4	0.0305
EEEEEEEE	1	5	0.0335
EEEEEEEE	1	6	0.0315
EEEEEEEE	1	7	0.0305
EEEEEEEE	1	8	0.0265
EEEEEEEE	1	9	0.0285
EEEEEEEE	1	10	0.0315
EEEEEEEE	1	11	0.0295
EEEEEEEE	1	12	0.0355
EEEEEEEE	1	13	0.0355
EEEEEEEE	1	14	0.0305
EEEEEEEE	1	15	0.0315
EEEEEEEE	1	16	0.0265
EEEEEEEE	1	17	0.0325
EEEEEEEE	1	18	0.0305
EEEEEEEE	1	19	0.0285
EEEEEEEE	1	20	0.0345
EEEEEEEE	1	21	0.0275
EEEEEEEE	1	22	0.0315
EEEEEEEE	1	23	0.0345
EEEEEEEE	1	24	0.0315
EEEEEEEE	1	25	0.0345
EEEEEEEE	1	26	0.0325
EEEEEEEE	1	27	0.0355
EEEEEEEE	1	28	0.0285
EEEEEEEE	1	29	0.0295
EEEEEEEE	1	30	0.0405
EEEEEEEE	1	31	0.0325
EEEEEEEE	1	32	0.0325
EEEEEEEE	1	33	0.0365
EEEEEEEE	1	34	0.0325
EEEEEEEE	1	35	0.0355
EEEEEEEE	1	36	0.0375
EEEEEEEE	1	37	0.0295
EEEEEEEE	1	38	0.0335
EEEEEEEE	1	39	0.0345
EEEEEEEE	1	40	0.0275
EEEEEEEE	1	41	0.0255
EEEEEEEE	1	42	0.0305
EEEEEEEE	1	43	0.0255
EEEEEEEE	1	44	0.0325
EEEEEEEE	1	45	0.0295
EEEEEEEE	1	46	0.0325
EEEEEEEE	1	47	0.0305
EEEEEEEE	1	48	0.0305
EEEEEEEE	1	49	0.0325
EEEEEEEE	1	50	0.0285
EEEEEEEE	1	51	0.0325
EEEEEEEE	1	52	0.0325
EEEEEEEE	1	53	0.0245
EEEEEEEE	1	54	0.0305
EEEEEEEE	1	55	0.0315
EEEEEEEE	1	56	0.0335
EEEEEEEE	1	57	0.0375
EEEEEEEE	1	58	0.0305
EEEEEEEE	1	59	0.0275
EEEEEEEE	1	60	0.0275
EEEEEEEE	1	61	0.0295
EEEEEEEE	1	62	0.0315
EEEEEEEE	1	63	0.0315
EEEEEEEE	1	64	0.0275
EEEEEEEE	1	65	0.0295
EEEEEEEE	1	66	0.0285
EEEEEEEE	1	67	0.0255
EEEEEEEE	1	68	0.0265
EEEEEEEE	1	69	0.0335
EEEEEEEE	1	70	0.0245
EEEEEEEE	1	71	0.0235
EEEEEEEE	1	72	0.0235
EEEEEEEE	1	73	0.0205
EEEEEEEE	1	74	0.0235
EEEEEEEE	1	75	0.0225
EEEEEEEE	1	76	0.0205
EEEEEEEE	1	77	0.0235
EEEEEEEE	1	78	0.0195
EEEEEEEE	1	79	0.0295
EEEEEEEE	1	80	0.0305
EEEEEEEE	1	81	0.0305
EEEEEEEE	1	82	0.0275
EEEEEEEE	1	83	0.0305
EEEEEEEE	1	84	0.0265
EEEEEEEE	1	85	0.0275
EEEEEEEE	1	86	0.0255
EEEEEEEE	1	87	0.0255
EEEEEEEE	1	88	0.0245
EEEEEEEE	1	89	0.0215
EEEEEEEE	1	90	0.0205
EEEEEEEE	1	91	0.0265
EEEEEEEE	1	92	0.0275
EEEEEEEE	1	93	0.0305
EEEEEEEE	1	94	0.0295
EEEEEEEE	1	95	0.0265
EEEEEEEE	1	96	0.0235
EEEEEEEE	1	97	0.0235
EEEEEEEE	1	98	0.0245
EEEEEEEE	1	99	0.0245
EEEEEEEE	1	100	0.0195
EEEEEEEE	1	101	0.0175
EEEEEEEE	1	102	0.0175
EEEEEEEE	1	103	0.0275
EEEEEEEE	1	104	0.0245
EEEEEEEE	1	105	0.0235
EEEEEEEE	2	1	0.018833
EEEEEEEE	2	2	0.015833
EEEEEEEE	2	3	0.019833
EEEEEEEE	2	4	0.016833
EEEEEEEE	2	5	0.016833
EEEEEEEE	2	6	0.021833
EEEEEEEE	2	7	0.015833
EEEEEEEE	2	8	0.015833
EEEEEEEE	2	9	0.017833
EEEEEEEE	2	10	0.019833
EEEEEEEE	2	11	0.017833
EEEEEEEE	2	12	0.016833
EEEEEEEE	2	13	0.020833
EEEEEEEE	2	14	0.029833
EEEEEEEE	2	15	0.023833
EEEEEEEE	2	16	0.012833
EEEEEEEE	2	17	0.012833
EEEEEEEE	2	18	0.012833
EEEEEEEE	2	19	0.012833
EEEEEEEE	2	20	0.014833
EEEEEEEE	2	21	0.015833
EEEEEEEE	2	22	0.012833
EEEEEEEE	2	23	0.013833
EEEEEEEE	2	24	0.0098333
EEEEEEEE	2	25	0.016833
EEEEEEEE	2	26	0.013833
EEEEEEEE	2	27	0.012833
EEEEEEEE	2	28	0.013833
EEEEEEEE	2	29	0.014833
EEEEEEEE	2	30	0.014833
EEEEEEEE	2	31	0.013833
EEEEEEEE	2	32	0.012833
EEEEEEEE	2	33	0.011833
EEEEEEEE	2	34	0.017833
EEEEEEEE	2	35	0.011833
EEEEEEEE	2	36	0.016833
EEEEEEEE	2	37	0.017833
EEEEEEEE	2	38	0.013833
EEEEEEEE	2	39	0.016833
EEEEEEEE	2	40	0.012833
EEEEEEEE	2	41	0.014833
EEEEEEEE	2	42	0.012833
EEEEEEEE	2	43	0.014833
EEEEEEEE	2	44	0.013833
EEEEEEEE	2	45	0.010833
EEEEEEEE	2	46	0.010833
EEEEEEEE	2	47	0.0098333
EEEEEEEE	2	48	0.0098333
EEEEEEEE	3	1	0.0078333
EEEEEEEE	3	2	0.0048333
EEEEEEEE	3	3	0.0048333
EEEEEEEE	3	4	0.0048333
EEEEEEEE	3	5	0.0058333
EEEEEEEE	3	6	0.0058333
EEEEEEEE	3	7	0.0048333
EEEEEEEE	3	8	0.0048333
EEEEEEEE	3	9	0.0048333
EEEEEEEE	3	10	0.0058333
EEEEEEEE	3	11	0.0058333
EEEEEEEE	3	12	0.0058333
EEEEEEEE	3	13	0.0068333
EEEEEEEE	3	14	0.0058333
EEEEEEEE	3	15	0.0048333
EEEEEEEE	3	16	0.0048333
EEEEEEEE	3	17	0.0048333
EEEEEEEE	3	18	0.0038333
EEEEEEEE	4	1	0.004
EEEEEEEE	4	2	0.007
EEEEEEEE	4	3	0.004
EEEEEEEE	4	4	0.004
EEEEEEEE	4	5	0.005
EEEEEEEE	4	6	0.003
EEEEEEEE	5	1	0.022667
EEEEEEEE	5	2	0.024667
EEEEEEEE	5	3	0.015667
EEEEEEEE	6	1	0.030667
EEEEEEEE	6	2	0.036667
EEEEEEEE	6	3	0.027667
EEEEEEEE	7	1	0.044833
EEEEEEEE	7	2	0.051833
EEEEEEEE	7	3	0.046833
EEEEEEEE	8	1	0.050167
EEEEEEEE	8	2	0.065167
EEEEEEEE	8	3	0.063167
DDDDEEEE	1	1	0.0355
DDDDEEEE	1	2	0.0365
DDDDEEEE	1	3	0.0315
DDDDEEEE	1	4	0.0325
DDDDEEEE	1	5	0.0365
DDDDEEEE	1	6	0.0345
DDDDEEEE	1	7	0.0275
DDDDEEEE	1	8	0.0295
DDDDEEEE	1	9	0.0285
DDDDEEEE	1	10	0.0385
DDDDEEEE	1	11	0.0355
DDDDEEEE	1	12	0.0315
DDDDEEEE	1	13	0.0385
DDDDEEEE	1	14	0.0415
DDDDEEEE	1	15	0.0455
DDDDEEEE	1	16	0.0345
DDDDEEEE	1	17	0.0435
DDDDEEEE	1	18	0.0455
DDDDEEEE	1	19	0.0455
DDDDEEEE	1	20	0.0375
DDDDEEEE	1	21	0.0315
DDDDEEEE	1	22	0.0335
DDDDEEEE	1	23	0.0355
DDDDEEEE	1	24	0.0385
DDDDEEEE	1	25	0.0365
DDDDEEEE	1	26	0.0385
DDDDEEEE	1	27	0.0325
DDDDEEEE	1	28	0.0295
DDDDEEEE	1	29	0.0395
DDDDEEEE	1	30	0.0365
DDDDEEEE	1	31	0.0375
DDDDEEEE	1	32	0.0335
DDDDEEEE	1	33	0.0495
DDDDEEEE	1	34	0.0335
DDDDEEEE	1	35	0.0355
DDDDEEEE	1	36	0.0385
DDDDEEEE	1	37	0.0375
DDDDEEEE	1	38	0.0365
DDDDEEEE	1	39	0.0425
DDDDEEEE	1	40	0.0405
DDDDEEEE	1	41	0.0365
DDDDEEEE	1	42	0.0415
DDDDEEEE	1	43	0.0375
DDDDEEEE	1	44	0.0395
DDDDEEEE	1	45	0.0345
DDDDEEEE	1	46	0.0325
DDDDEEEE	1	47	0.0425
DDDDEEEE	1	48	0.0365
DDDDEEEE	1	49	0.0365
DDDDEEEE	1	50	0.0375
DDDDEEEE	1	51	0.0355
DDDDEEEE	1	52	0.0275
DDDDEEEE	1	53	0.0325
DDDDEEEE	1	54	0.0375
DDDDEEEE	1	55	0.0305
DDDDEEEE	1	56	0.0285
DDDDEEEE	1	57	0.0265
DDDDEEEE	1	58	0.0355
DDDDEEEE	1	59	0.0485
DDDDEEEE	1	60	0.0305
DDDDEEEE	1	61	0.0235
DDDDEEEE	1	62	0.0345
DDDDEEEE	1	63	0.0365
DDDDEEEE	1	64	0.0335
DDDDEEEE	1	65	0.0305
DDDDEEEE	1	66	0.0245
DDDDEEEE	1	67	0.0225
DDDDEEEE	1	68	0.0225
DDDDEEEE	1	69	0.0185
DDDDEEEE	1	70	0.0345
DDDDEEEE	1	71	0.0335
DDDDEEEE	1	72	0.0355
DDDDEEEE	1	73	0.0335
DDDDEEEE	1	74	0.0315
DDDDEEEE	1	75	0.0385
DDDDEEEE	1	76	0.0415
DDDDEEEE	1	77	0.0295
DDDDEEEE	1	78	0.0285
DDDDEEEE	1	79	0.0345
DDDDEEEE	1	80	0.0385
DDDDEEEE	1	81	0.0365
DDDDEEEE	1	82	0.0295
DDDDEEEE	1	83	0.0295
DDDDEEEE	1	84	0.0335
DDDDEEEE	1	85	0.0295
DDDDEEEE	1	86	0.0315
DDDDEEEE	1	87	0.0355
DDDDEEEE	1	88	0.0295
DDDDEEEE	1	89	0.0335
DDDDEEEE	1	90	0.0335
DDDDEEEE	1	91	0.0295
DDDDEEEE	1	92	0.0355
DDDDEEEE	1	93	0.0335
DDDDEEEE	1	94	0.0335
DDDDEEEE	1	95	0.0355
DDDDEEEE	1	96	0.0385
DDDDEEEE	1	97	0.0325
DDDDEEEE	1	98	0.0285
DDDDEEEE	1	99	0.0295
DDDDEEEE	1	100	0.0295
DDDDEEEE	1	101	0.0295
DDDDEEEE	1	102	0.0325
DDDDEEEE	2	1	0.0048333
DDDDEEEE	2	2	0.0058333
DDDDEEEE	2	3	0.0038333
DDDDEEEE	2	4	0.0058333
DDDDEEEE	2	5	0.0078333
DDDDEEEE	2	6	0.0068333
DDDDEEEE	2	7	0.0028333
DDDDEEEE	2	8	0.0048333
DDDDEEEE	2	9	0.0048333
DDDDEEEE	2	10	0.010833
DDDDEEEE	2	11	0.0088333
DDDDEEEE	2	12	0.0048333
DDDDEEEE	2	13	0.0048333
DDDDEEEE	2	14	0.0078333
DDDDEEEE	2	15	0.011833
DDDDEEEE	2	16	0.0068333
DDDDEEEE	2	17	0.0098333
DDDDEEEE	2	18	0.0088333
DDDDEEEE	2	19	0.011833
DDDDEEEE	2	20	0.0088333
DDDDEEEE	2	21	0.0068333
DDDDEEEE	2	22	0.0078333
DDDDEEEE	2	23	0.010833
DDDDEEEE	2	24	0.010833
DDDDEEEE	2	25	0.00083333
DDDDEEEE	2	26	0.0058333
DDDDEEEE	2	27	0.0098333
DDDDEEEE	2	28	0.0058333
DDDDEEEE	2	29	0.0048333
DDDDEEEE	2	30	0.0078333
DDDDEEEE	2	31	0.010833
DDDDEEEE	2	32	0.0098333
DDDDEEEE	2	33	0.011833
DDDDEEEE	2	34	0.0098333
DDDDEEEE	2	35	0.0098333
DDDDEEEE	2	36	0.0088333
DDDDEEEE	2	37	0.0028333
DDDDEEEE	2	38	0.010833
DDDDEEEE	2	39	0.0098333
DDDDEEEE	2	40	0.0088333
DDDDEEEE	2	41	0.0088333
DDDDEEEE	2	42	0.0088333
DDDDEEEE	2	43	0.0068333
DDDDEEEE	2	44	0.0078333
DDDDEEEE	2	45	0.0078333
DDDDEEEE	3	1	0.0038333
DDDDEEEE	3	2	0.0028333
DDDDEEEE	3	3	0.0028333
DDDDEEEE	3	4	0.0038333
DDDDEEEE	3	5	0.0068333
DDDDEEEE	3	6	0.0038333
DDDDEEEE	3	7	0.0028333
DDDDEEEE	3	8	0.0038333
DDDDEEEE	3	9	0.0048333
DDDDEEEE	3	10	0.0048333
DDDDEEEE	3	11	0.0038333
DDDDEEEE	3	12	0.0038333
DDDDEEEE	3	13	0.0038333
DDDDEEEE	3	14	0.0038333
DDDDEEEE	3	15	0.0068333
DDDDEEEE	3	16	0.0078333
DDDDEEEE	3	17	0.0038333
DDDDEEEE	3	18	0.0038333
DDDDEEEE	4	1	0.003
DDDDEEEE	4	2	0.003
DDDDEEEE	4	3	0.004
DDDDEEEE	4	4	0.003
DDDDEEEE	4	5	0.004
DDDDEEEE	4	6	0.003
DDDDEEEE	5	1	0.0086667
DDDDEEEE	5	2	0.0076667
DDDDEEEE	5	3	0.0076667
DDDDEEEE	6	1	0.016667
DDDDEEEE	6	2	0.0086667
DDDDEEEE	6	3	0.0066667
DDDDEEEE	7	1	0.052833
DDDDEEEE	7	2	0.034833
DDDDEEEE	7	3	0.016833
DDDDEEEE	8	1	0.053167
DDDDEEEE	8	2	0.049167
DDDDEEEE	8	3	0.033167
EEEEDDDD	1	1	0.0325
EEEEDDDD	1	2	0.0475
EEEEDDDD	1	3	0.0275
EEEEDDDD	1	4	0.0305
EEEEDDDD	1	5	0.0335
EEEEDDDD	1	6	0.0315
EEEEDDDD	1	7	0.0305
EEEEDDDD	1	8	0.0265
EEEEDDDD	1	9	0.0285
EEEEDDDD	1	10	0.0315
EEEEDDDD	1	11	0.0295
EEEEDDDD	1	12	0.0355
EEEEDDDD	1	13	0.0355
EEEEDDDD	1	14	0.0305
EEEEDDDD	1	15	0.0315
EEEEDDDD	1	16	0.0265
EEEEDDDD	1	17	0.0325
EEEEDDDD	1	18	0.0305
EEEEDDDD	1	19	0.0285
EEEEDDDD	1	20	0.0345
EEEEDDDD	1	21	0.0275
EEEEDDDD	1	22	0.0315
EEEEDDDD	1	23	0.0345
EEEEDDDD	1	24	0.0315
EEEEDDDD	1	25	0.0345
EEEEDDDD	1	26	0.0325
EEEEDDDD	1	27	0.0355
EEEEDDDD	1	28	0.0285
EEEEDDDD	1	29	0.0295
EEEEDDDD	1	30	0.0405
EEEEDDDD	1	31	0.0325
EEEEDDDD	1	32	0.0325
EEEEDDDD	1	33	0.0365
EEEEDDDD	1	34	0.0325
EEEEDDDD	1	35	0.0355
EEEEDDDD	1	36	0.0375
EEEEDDDD	1	37	0.0295
EEEEDDDD	1	38	0.0335
EEEEDDDD	1	39	0.0345
EEEEDDDD	1	40	0.0275
EEEEDDDD	1	41	0.0255
EEEEDDDD	1	42	0.0305
EEEEDDDD	1	43	0.0255
EEEEDDDD	1	44	0.0325
EEEEDDDD	1	45	0.0295
EEEEDDDD	1	46	0.0325
EEEEDDDD	1	47	0.0305
EEEEDDDD	1	48	0.0305
EEEEDDDD	1	49	0.0325
EEEEDDDD	1	50	0.0285
EEEEDDDD	1	51	0.0325
EEEEDDDD	1	52	0.0325
EEEEDDDD	1	53	0.0245
EEEEDDDD	1	54	0.0305
EEEEDDDD	1	55	0.0315
EEEEDDDD	1	56	0.0335
EEEEDDDD	1	57	0.0375
EEEEDDDD	1	58	0.0305
EEEEDDDD	1	59	0.0275
EEEEDDDD	1	60	0.0275
EEEEDDDD	1	61	0.0295
EEEEDDDD	1	62	0.0315
EEEEDDDD	1	63	0.0315
EEEEDDDD	1	64	0.0275
EEEEDDDD	1	65	0.0295
EEEEDDDD	1	66	0.0285
EEEEDDDD	1	67	0.0255
EEEEDDDD	1	68	0.0265
EEEEDDDD	1	69	0.0335
EEEEDDDD	1	70	0.0245
EEEEDDDD	1	71	0.0235
EEEEDDDD	1	72	0.0235
EEEEDDDD	1	73	0.0205
EEEEDDDD	1	74	0.0235
EEEEDDDD	1	75	0.0225
EEEEDDDD	1	76	0.0205
EEEEDDDD	1	77	0.0235
EEEEDDDD	1	78	0.0195
EEEEDDDD	1	79	0.0295
EEEEDDDD	1	80	0.0305
EEEEDDDD	1	81	0.0305
EEEEDDDD	1	82	0.0275
EEEEDDDD	1	83	0.0305
EEEEDDDD	1	84	0.0265
EEEEDDDD	1	85	0.0275
EEEEDDDD	1	86	0.0255
EEEEDDDD	1	87	0.0255
EEEEDDDD	1	88	0.0245
EEEEDDDD	1	89	0.0215
EEEEDDDD	1	90	0.0205
EEEEDDDD	1	91	0.0265
EEEEDDDD	1	92	0.0275
EEEEDDDD	1	93	0.0305
EEEEDDDD	1	94	0.0295
EEEEDDDD	1	95	0.0265
EEEEDDDD	1	96	0.0235
EEEEDDDD	1	97	0.0235
EEEEDDDD	1	98	0.0245
EEEEDDDD	1	99	0.0245
EEEEDDDD	1	100	0.0195
EEEEDDDD	1	101	0.0175
EEEEDDDD	1	102	0.0175
EEEEDDDD	1	103	0.0275
EEEEDDDD	1	104	0.0245
EEEEDDDD	1	105	0.0235
EEEEDDDD	2	1	0.018833
EEEEDDDD	2	2	0.015833
EEEEDDDD	2	3	0.019833
EEEEDDDD	2	4	0.016833
EEEEDDDD	2	5	0.016833
EEEEDDDD	2	6	0.021833
EEEEDDDD	2	7	0.015833
EEEEDDDD	2	8	0.015833
EEEEDDDD	2	9	0.017833
EEEEDDDD	2	10	0.019833
EEEEDDDD	2	11	0.017833
EEEEDDDD	2	12	0.016833
EEEEDDDD	2	13	0.020833
EEEEDDDD	2	14	0.029833
EEEEDDDD	2	15	0.023833
EEEEDDDD	2	16	0.012833
EEEEDDDD	2	17	0.012833
EEEEDDDD	2	18	0.012833
EEEEDDDD	2	19	0.012833
EEEEDDDD	2	20	0.014833
EEEEDDDD	2	21	0.015833
EEEEDDDD	2	22	0.012833
EEEEDDDD	2	23	0.013833
EEEEDDDD	2	24	0.0098333
EEEEDDDD	2	25	0.016833
EEEEDDDD	2	26	0.013833
EEEEDDDD	2	27	0.012833
EEEEDDDD	2	28	0.013833
EEEEDDDD	2	29	0.014833
EEEEDDDD	2	30	0.014833
EEEEDDDD	2	31	0.013833
EEEEDDDD	2	32	0.012833
EEEEDDDD	2	33	0.011833
EEEEDDDD	2	34	0.017833
EEEEDDDD	2	35	0.011833
EEEEDDDD	2	36	0.016833
EEEEDDDD	2	37	0.017833
EEEEDDDD	2	38	0.013833
EEEEDDDD	2	39	0.016833
EEEEDDDD	2	40	0.012833
EEEEDDDD	2	41	0.014833
EEEEDDDD	2	42	0.012833
EEEEDDDD	2	43	0.014833
EEEEDDDD	2	44	0.013833
EEEEDDDD	2	45	0.010833
EEEEDDDD	2	46	0.010833
EEEEDDDD	2	47	0.0098333
EEEEDDDD	2	48	0.0098333
EEEEDDDD	3	1	0.0078333
EEEEDDDD	3	2	0.0048333
EEEEDDDD	3	3	0.0048333
EEEEDDDD	3	4	0.0048333
EEEEDDDD	3	5	0.0058333
EEEEDDDD	3	6	0.0058333
EEEEDDDD	3	7	0.0048333
EEEEDDDD	3	8	0.0048333
EEEEDDDD	3	9	0.0048333
EEEEDDDD	3	10	0.0058333
EEEEDDDD	3	11	0.0058333
EEEEDDDD	3	12	0.0058333
EEEEDDDD	3	13	0.0068333
EEEEDDDD	3	14	0.0058333
EEEEDDDD	3	15	0.0048333
EEEEDDDD	3	16	0.0048333
EEEEDDDD	3	17	0.0048333
EEEEDDDD	3	18	0.0038333
EEEEDDDD	4	1	0.004
EEEEDDDD	4	2	0.007
EEEEDDDD	4	3	0.004
EEEEDDDD	4	4	0.004
EEEEDDDD	4	5	0.005
EEEEDDDD	4	6	0.003
EEEEDDDD	5	1	0.021667
EEEEDDDD	5	2	0.025667
EEEEDDDD	5	3	0.022667
EEEEDDDD	6	1	0.020667
EEEEDDDD	6	2	0.024667
EEEEDDDD	6	3	0.021667
EEEEDDDD	7	1	0.043833
EEEEDDDD	7	2	0.043833
EEEEDDDD	7	3	0.038833
EEEEDDDD	8	1	0.078167
EEEEDDDD	8	2	0.080167
EEEEDDDD	8	3	0.074167
DDDEEEED	1	1	0.0355
DDDEEEED	1	2	0.0365
DDDEEEED	1	3	0.0315
DDDEEEED	1	4	0.0325
DDDEEEED	1	5	0.0365
DDDEEEED	1	6	0.0345
DDDEEEED	1	7	0.0275
DDDEEEED	1	8	0.0295
DDDEEEED	1	9	0.0285
DDDEEEED	1	10	0.0385
DDDEEEED	1	11	0.0355
DDDEEEED	1	12	0.0315
DDDEEEED	1	13	0.0385
DDDEEEED	1	14	0.0415
DDDEEEED	1	15	0.0455
DDDEEEED	1	16	0.0345
DDDEEEED	1	17	0.0435
DDDEEEED	1	18	0.0455
DDDEEEED	1	19	0.0455
DDDEEEED	1	20	0.0375
DDDEEEED	1	21	0.0315
DDDEEEED	1	22	0.0335
DDDEEEED	1	23	0.0355
DDDEEEED	1	24	0.0385
DDDEEEED	1	25	0.0365
DDDEEEED	1	26	0.0385
DDDEEEED	1	27	0.0325
DDDEEEED	1	28	0.0295
DDDEEEED	1	29	0.0395
DDDEEEED	1	30	0.0365
DDDEEEED	1	31	0.0375
DDDEEEED	1	32	0.0335
DDDEEEED	1	33	0.0495
DDDEEEED	1	34	0.0335
DDDEEEED	1	35	0.0355
DDDEEEED	1	36	0.0385
DDDEEEED	1	37	0.0375
DDDEEEED	1	38	0.0365
DDDEEEED	1	39	0.0425
DDDEEEED	1	40	0.0405
DDDEEEED	1	41	0.0365
DDDEEEED	1	42	0.0415
DDDEEEED	1	43	0.0375
DDDEEEED	1	44	0.0395
DDDEEEED	1	45	0.0345
DDDEEEED	1	46	0.0325
DDDEEEED	1	47	0.0425
DDDEEEED	1	48	0.0365
DDDEEEED	1	49	0.0365
DDDEEEED	1	50	0.0375
DDDEEEED	1	51	0.0355
DDDEEEED	1	52	0.0275
DDDEEEED	1	53	0.0325
DDDEEEED	1	54	0.0375
DDDEEEED	1	55	0.0305
DDDEEEED	1	56	0.0285
DDDEEEED	1	57	0.0265
DDDEEEED	1	58	0.0355
DDDEEEED	1	59	0.0485
DDDEEEED	1	60	0.0305
DDDEEEED	1	61	0.0235
DDDEEEED	1	62	0.0345
DDDEEEED	1	63	0.0365
DDDEEEED	1	64	0.0335
DDDEEEED	1	65	0.0305
DDDEEEED	1	66	0.0245
DDDEEEED	1	67	0.0225
DDDEEEED	1	68	0.0225
DDDEEEED	1	69	0.0185
DDDEEEED	1	70	0.0345
DDDEEEED	1	71	0.0335
DDDEEEED	1	72	0.0355
DDDEEEED	1	73	0.0335
DDDEEEED	1	74	0.0315
DDDEEEED	1	75	0.0385
DDDEEEED	1	76	0.0415
DDDEEEED	1	77	0.0295
DDDEEEED	1	78	0.0285
DDDEEEED	1	79	0.0345
DDDEEEED	1	80	0.0385
DDDEEEED	1	81	0.0365
DDDEEEED	1	82	0.0295
DDDEEEED	1	83	0.0295
DDDEEEED	1	84	0.0335
DDDEEEED	1	85	0.0295
DDDEEEED	1	86	0.0315
DDDEEEED	1	87	0.0355
DDDEEEED	1	88	0.0295
DDDEEEED	1	89	0.0335
DDDEEEED	1	90	0.0335
DDDEEEED	1	91	0.0295
DDDEEEED	1	92	0.0355
DDDEEEED	1	93	0.0335
DDDEEEED	1	94	0.0335
DDDEEEED	1	95	0.0355
DDDEEEED	1	96	0.0385
DDDEEEED	1	97	0.0325
DDDEEEED	1	98	0.0285
DDDEEEED	1	99	0.0295
DDDEEEED	1	100	0.0295
DDDEEEED	1	101	0.0295
DDDEEEED	1	102	0.0325
DDDEEEED	2	1	0.0048333
DDDEEEED	2	2	0.0058333
DDDEEEED	2	3	0.0038333
DDDEEEED	2	4	0.0058333
DDDEEEED	2	5	0.0078333
DDDEEEED	2	6	0.0068333
DDDEEEED	2	7	0.0028333
DDDEEEED	2	8	0.0048333
DDDEEEED	2	9	0.0048333
DDDEEEED	2	10	0.010833
DDDEEEED	2	11	0.0088333
DDDEEEED	2	12	0.0048333
DDDEEEED	2	13	0.0048333
DDDEEEED	2	14	0.0078333
DDDEEEED	2	15	0.011833
DDDEEEED	2	16	0.0068333
DDDEEEED	2	17	0.0098333
DDDEEEED	2	18	0.0088333
DDDEEEED	2	19	0.011833
DDDEEEED	2	20	0.0088333
DDDEEEED	2	21	0.0068333
DDDEEEED	2	22	0.0078333
DDDEEEED	2	23	0.010833
DDDEEEED	2	24	0.010833
DDDEEEED	2	25	0.00083333
DDDEEEED	2	26	0.0058333
DDDEEEED	2	27	0.0098333
DDDEEEED	2	28	0.0058333
DDDEEEED	2	29	0.0048333
DDDEEEED	2	30	0.0078333
DDDEEEED	2	31	0.010833
DDDEEEED	2	32	0.0098333
DDDEEEED	2	33	0.011833
DDDEEEED	2	34	0.0098333
DDDEEEED	2	35	0.0098333
DDDEEEED	2	36	0.0088333
DDDEEEED	2	37	0.0028333
DDDEEEED	2	38	0.010833
DDDEEEED	2	39	0.0098333
DDDEEEED	2	40	0.0088333
DDDEEEED	2	41	0.0088333
DDDEEEED	2	42	0.0088333
DDDEEEED	2	43	0.0068333
DDDEEEED	2	44	0.0078333
DDDEEEED	2	45	0.0078333
DDDEEEED	3	1	0.0038333
DDDEEEED	3	2	0.0028333
DDDEEEED	3	3	0.0028333
DDDEEEED	3	4	0.0038333
DDDEEEED	3	5	0.0068333
DDDEEEED	3	6	0.0038333
DDDEEEED	3	7	0.0028333
DDDEEEED	3	8	0.0038333
DDDEEEED	3	9	0.0048333
DDDEEEED	3	10	0.0048333
DDDEEEED	3	11	0.0038333
DDDEEEED	3	12	0.0038333
DDDEEEED	3	13	0.0038333
DDDEEEED	3	14	0.0038333
DDDEEEED	3	15	0.0068333
DDDEEEED	3	16	0.0078333
DDDEEEED	3	17	0.0038333
DDDEEEED	3	18	0.0038333
DDDEEEED	4	1	0.003
DDDEEEED	4	2	0.003
DDDEEEED	4	3	0.004
DDDEEEED	4	4	0.003
DDDEEEED	4	5	0.003
DDDEEEED	4	6	0.004
DDDEEEED	4	7	-1.3878e-17
DDDEEEED	4	8	0.004
DDDEEEED	4	9	0.003
DDDEEEED	4	10	0.003
DDDEEEED	4	11	0.002
DDDEEEED	4	12	0.003
DDDEEEED	5	1	0.010667
DDDEEEED	5	2	0.010667
DDDEEEED	5	3	0.011667
DDDEEEED	5	4	0.0066667
DDDEEEED	5	5	0.012667
DDDEEEED	5	6	0.0096667
DDDEEEED	5	7	0.010667
DDDEEEED	5	8	0.0076667
DDDEEEED	5	9	0.010667
DDDEEEED	6	1	0.017667
DDDEEEED	6	2	0.024667
DDDEEEED	6	3	0.030667
DDDEEEED	6	4	0.010667
DDDEEEED	6	5	0.032667
DDDEEEED	6	6	0.012667
DDDEEEED	7	1	0.035833
DDDEEEED	7	2	0.062833
DDDEEEED	7	3	0.034833
DDDEEEED	8	1	0.053167
DDDEEEED	8	2	0.075167
DDDEEEED	8	3	0.059167
DEEEEDDD	1	1	0.0355
DEEEEDDD	1	2	0.0365
DEEEEDDD	1	3	0.0315
DEEEEDDD	1	4	0.0325
DEEEEDDD	1	5	0.0365
DEEEEDDD	1	6	0.0345
DEEEEDDD	1	7	0.0275
DEEEEDDD	1	8	0.0295
DEEEEDDD	1	9	0.0285
DEEEEDDD	1	10	0.0385
DEEEEDDD	1	11	0.0355
DEEEEDDD	1	12	0.0315
DEEEEDDD	1	13	0.0385
DEEEEDDD	1	14	0.0415
DEEEEDDD	1	15	0.0455
DEEEEDDD	1	16	0.0345
DEEEEDDD	1	17	0.0435
DEEEEDDD	1	18	0.0455
DEEEEDDD	1	19	0.0455
DEEEEDDD	1	20	0.0375
DEEEEDDD	1	21	0.0315
DEEEEDDD	1	22	0.0335
DEEEEDDD	1	23	0.0355
DEEEEDDD	1	24	0.0385
DEEEEDDD	1	25	0.0365
DEEEEDDD	1	26	0.0385
DEEEEDDD	1	27	0.0325
DEEEEDDD	1	28	0.0295
DEEEEDDD	1	29	0.0395
DEEEEDDD	1	30	0.0365
DEEEEDDD	1	31	0.0375
DEEEEDDD	1	32	0.0335
DEEEEDDD	1	33	0.0495
DEEEEDDD	1	34	0.0335
DEEEEDDD	1	35	0.0355
DEEEEDDD	1	36	0.0385
DEEEEDDD	1	37	0.0375
DEEEEDDD	1	38	0.0365
DEEEEDDD	1	39	0.0425
DEEEEDDD	1	40	0.0405
DEEEEDDD	1	41	0.0365
DEEEEDDD	1	42	0.0415
DEEEEDDD	1	43	0.0375
DEEEEDDD	1	44	0.0395
DEEEEDDD	1	45	0.0345
DEEEEDDD	1	46	0.0325
DEEEEDDD	1	47	0.0425
DEEEEDDD	1	48	0.0365
DEEEEDDD	1	49	0.0365
DEEEEDDD	1	50	0.0375
DEEEEDDD	1	51	0.0355
DEEEEDDD	1	52	0.0275
DEEEEDDD	1	53	0.0325
DEEEEDDD	1	54	0.0375
DEEEEDDD	1	55	0.0305
DEEEEDDD	1	56	0.0285
DEEEEDDD	1	57	0.0265
DEEEEDDD	1	58	0.0355
DEEEEDDD	1	59	0.0485
DEEEEDDD	1	60	0.0305
DEEEEDDD	1	61	0.0235
DEEEEDDD	1	62	0.0345
DEEEEDDD	1	63	0.0365
DEEEEDDD	1	64	0.0335
DEEEEDDD	1	65	0.0305
DEEEEDDD	1	66	0.0245
DEEEEDDD	1	67	0.0225
DEEEEDDD	1	68	0.0225
DEEEEDDD	1	69	0.0185
DEEEEDDD	1	70	0.0345
DEEEEDDD	1	71	0.0335
DEEEEDDD	1	72	0.0355
DEEEEDDD	1	73	0.0335
DEEEEDDD	1	74	0.0315
DEEEEDDD	1	75	0.0385
DEEEEDDD	1	76	0.0415
DEEEEDDD	1	77	0.0295
DEEEEDDD	1	78	0.0285
DEEEEDDD	1	79	0.0345
DEEEEDDD	1	80	0.0385
DEEEEDDD	1	81	0.0365
DEEEEDDD	1	82	0.0295
DEEEEDDD	1	83	0.0295
DEEEEDDD	1	84	0.0335
DEEEEDDD	1	85	0.0295
DEEEEDDD	1	86	0.0315
DEEEEDDD	1	87	0.0355
DEEEEDDD	1	88	0.0295
DEEEEDDD	1	89	0.0335
DEEEEDDD	1	90	0.0335
DEEEEDDD	1	91	0.0295
DEEEEDDD	1	92	0.0355
DEEEEDDD	1	93	0.0335
DEEEEDDD	1	94	0.0335
DEEEEDDD	1	95	0.0355
DEEEEDDD	1	96	0.0385
DEEEEDDD	1	97	0.0325
DEEEEDDD	1	98	0.0285
DEEEEDDD	1	99	0.0295
DEEEEDDD	1	100	0.0295
DEEEEDDD	1	101	0.0295
DEEEEDDD	1	102	0.0325
DEEEEDDD	2	1	0.0088333
DEEEEDDD	2	2	0.0068333
DEEEEDDD	2	3	0.0068333
DEEEEDDD	2	4	0.0088333
DEEEEDDD	2	5	0.0098333
DEEEEDDD	2	6	0.0098333
DEEEEDDD	2	7	0.0078333
DEEEEDDD	2	8	0.0068333
DEEEEDDD	2	9	0.0088333
DEEEEDDD	2	10	0.0078333
DEEEEDDD	2	11	0.0078333
DEEEEDDD	2	12	0.0048333
DEEEEDDD	2	13	0.0098333
DEEEEDDD	2	14	0.011833
DEEEEDDD	2	15	0.0098333
DEEEEDDD	2	16	0.0048333
DEEEEDDD	2	17	0.0058333
DEEEEDDD	2	18	0.0058333
DEEEEDDD	2	19	0.0078333
DEEEEDDD	2	20	0.0078333
DEEEEDDD	2	21	0.0078333
DEEEEDDD	2	22	0.011833
DEEEEDDD	2	23	0.0038333
DEEEEDDD	2	24	0.0038333
DEEEEDDD	2	25	0.0068333
DEEEEDDD	2	26	0.0088333
DEEEEDDD	2	27	0.0098333
DEEEEDDD	2	28	0.0058333
DEEEEDDD	2	29	0.0078333
DEEEEDDD	2	30	0.0058333
DEEEEDDD	2	31	0.010833
DEEEEDDD	2	32	0.0068333
DEEEEDDD	2	33	0.0068333
DEEEEDDD	2	34	0.0098333
DEEEEDDD	2	35	0.011833
DEEEEDDD	2	36	0.011833
DEEEEDDD	2	37	0.0088333
DEEEEDDD	2	38	0.0048333
DEEEEDDD	2	39	0.0058333
DEEEEDDD	2	40	0.0058333
DEEEEDDD	2	41	0.0088333
DEEEEDDD	2	42	0.0058333
DEEEEDDD	2	43	0.017833
DEEEEDDD	2	44	0.018833
DEEEEDDD	2	45	0.015833
DEEEEDDD	2	46	0.014833
DEEEEDDD	2	47	0.015833
DEEEEDDD	2	48	0.010833
DEEEEDDD	2	49	0.013833
DEEEEDDD	2	50	0.020833
DEEEEDDD	2	51	0.020833
DEEEEDDD	2	52	0.013833
DEEEEDDD	2	53	0.014833
DEEEEDDD	2	54	0.013833
DEEEEDDD	2	55	0.018833
DEEEEDDD	2	56	0.020833
DEEEEDDD	2	57	0.022833
DEEEEDDD	3	1	0.0068333
DEEEEDDD	3	2	0.0048333
DEEEEDDD	3	3	0.0028333
DEEEEDDD	3	4	0.0048333
DEEEEDDD	3	5	0.0048333
DEEEEDDD	3	6	0.0048333
DEEEEDDD	3	7	0.0068333
DEEEEDDD	3	8	0.0048333
DEEEEDDD	3	9	0.011833
DEEEEDDD	3	10	0.0058333
DEEEEDDD	3	11	0.0018333
DEEEEDDD	3	12	0.0038333
DEEEEDDD	3	13	0.0028333
DEEEEDDD	3	14	0.0028333
DEEEEDDD	3	15	0.0048333
DEEEEDDD	3	16	0.0088333
DEEEEDDD	3	17	0.012833
DEEEEDDD	3	18	0.010833
DEEEEDDD	3	19	0.0078333
DEEEEDDD	3	20	0.0098333
DEEEEDDD	3	21	0.011833
DEEEEDDD	3	22	0.012833
DEEEEDDD	3	23	0.010833
DEEEEDDD	3	24	0.013833
DEEEEDDD	3	25	0.0068333
DEEEEDDD	3	26	0.010833
DEEEEDDD	3	27	0.0078333
DEEEEDDD	3	28	0.010833
DEEEEDDD	3	29	0.014833
DEEEEDDD	3	30	0.011833
DEEEEDDD	4	1	0.004
DEEEEDDD	4	2	0.003
DEEEEDDD	4	3	0.003
DEEEEDDD	4	4	0.009
DEEEEDDD	4	5	0.009
DEEEEDDD	4	6	0.011
DEEEEDDD	4	7	0.012
DEEEEDDD	4	8	0.01
DEEEEDDD	4	9	0.009
DEEEEDDD	4	10	0.008
DEEEEDDD	4	11	0.013
DEEEEDDD	4	12	0.009
DEEEEDDD	4	13	0.008
DEEEEDDD	4	14	0.01
DEEEEDDD	4	15	0.01
DEEEEDDD	5	1	0.0066667
DEEEEDDD	5	2	0.0076667
DEEEEDDD	5	3	0.0086667
DEEEEDDD	5	4	0.021667
DEEEEDDD	5	5	0.033667
DEEEEDDD	5	6	0.029667
DEEEEDDD	6	1	0.037667
DEEEEDDD	6	2	0.012667
DEEEEDDD	6	3	0.013667
DEEEEDDD	6	4	0.045667
DEEEEDDD	6	5	0.063667
DEEEEDDD	6	6	0.057667
DEEEEDDD	7	1	0.084833
DEEEEDDD	7	2	0.033833
DEEEEDDD	7	3	0.044833
DEEEEDDD	7	4	0.072833
DEEEEDDD	7	5	0.093833
DEEEEDDD	7	6	0.081833
DEEEEDDD	8	1	0.080167
DEEEEDDD	8	2	0.045167
DEEEEDDD	8	3	0.065167
DEEEEDDD	8	4	0.044167
DEEEEDDD	8	5	0.056167
DEEEEDDD	8	6	0.057167
EEDDDDEE	1	1	0.0325
EEDDDDEE	1	2	0.0475
EEDDDDEE	1	3	0.0275
EEDDDDEE	1	4	0.0305
EEDDDDEE	1	5	0.0335
EEDDDDEE	1	6	0.0315
EEDDDDEE	1	7	0.0305
EEDDDDEE	1	8	0.0265
EEDDDDEE	1	9	0.0285
EEDDDDEE	1	10	0.0315
EEDDDDEE	1	11	0.0295
EEDDDDEE	1	12	0.0355
EEDDDDEE	1	13	0.0355
EEDDDDEE	1	14	0.0305
EEDDDDEE	1	15	0.0315
EEDDDDEE	1	16	0.0265
EEDDDDEE	1	17	0.0325
EEDDDDEE	1	18	0.0305
EEDDDDEE	1	19	0.0285
EEDDDDEE	1	20	0.0345
EEDDDDEE	1	21	0.0275
EEDDDDEE	1	22	0.0315
EEDDDDEE	1	23	0.0345
EEDDDDEE	1	24	0.0315
EEDDDDEE	1	25	0.0345
EEDDDDEE	1	26	0.0325
EEDDDDEE	1	27	0.0355
EEDDDDEE	1	28	0.0285
EEDDDDEE	1	29	0.0295
EEDDDDEE	1	30	0.0405
EEDDDDEE	1	31	0.0325
EEDDDDEE	1	32	0.0325
EEDDDDEE	1	33	0.0365
EEDDDDEE	1	34	0.0325
EEDDDDEE	1	35	0.0355
EEDDDDEE	1	36	0.0375
EEDDDDEE	1	37	0.0295
EEDDDDEE	1	38	0.0335
EEDDDDEE	1	39	0.0345
EEDDDDEE	1	40	0.0275
EEDDDDEE	1	41	0.0255
EEDDDDEE	1	42	0.0305
EEDDDDEE	1	43	0.0255
EEDDDDEE	1	44	0.0325
EEDDDDEE	1	45	0.0295
EEDDDDEE	1	46	0.0325
EEDDDDEE	1	47	0.0305
EEDDDDEE	1	48	0.0305
EEDDDDEE	1	49	0.0325
EEDDDDEE	1	50	0.0285
EEDDDDEE	1	51	0.0325
EEDDDDEE	1	52	0.0325
EEDDDDEE	1	53	0.0245
EEDDDDEE	1	54	0.0305
EEDDDDEE	1	55	0.0315
EEDDDDEE	1	56	0.0335
EEDDDDEE	1	57	0.0375
EEDDDDEE	1	58	0.0305
EEDDDDEE	1	59	0.0275
EEDDDDEE	1	60	0.0275
EEDDDDEE	1	61	0.0295
EEDDDDEE	1	62	0.0315
EEDDDDEE	1	63	0.0315
EEDDDDEE	1	64	0.0275
EEDDDDEE	1	65	0.0295
EEDDDDEE	1	66	0.0285
EEDDDDEE	1	67	0.0255
EEDDDDEE	1	68	0.0265
EEDDDDEE	1	69	0.0335
EEDDDDEE	1	70	0.0245
EEDDDDEE	1	71	0.0235
EEDDDDEE	1	72	0.0235
EEDDDDEE	1	73	0.0205
EEDDDDEE	1	74	0.0235
EEDDDDEE	1	75	0.0225
EEDDDDEE	1	76	0.0205
EEDDDDEE	1	77	0.0235
EEDDDDEE	1	78	0.0195
EEDDDDEE	1	79	0.0295
EEDDDDEE	1	80	0.0305
EEDDDDEE	1	81	0.0305
EEDDDDEE	1	82	0.0275
EEDDDDEE	1	83	0.0305
EEDDDDEE	1	84	0.0265
EEDDDDEE	1	85	0.0275
EEDDDDEE	1	86	0.0255
EEDDDDEE	1	87	0.0255
EEDDDDEE	1	88	0.0245
EEDDDDEE	1	89	0.0215
EEDDDDEE	1	90	0.0205
EEDDDDEE	1	91	0.0265
EEDDDDEE	1	92	0.0275
EEDDDDEE	1	93	0.0305
EEDDDDEE	1	94	0.0295
EEDDDDEE	1	95	0.0265
EEDDDDEE	1	96	0.0235
EEDDDDEE	1	97	0.0235
EEDDDDEE	1	98	0.0245
EEDDDDEE	1	99	0.0245
EEDDDDEE	1	100	0.0195
EEDDDDEE	1	101	0.0175
EEDDDDEE	1	102	0.0175
EEDDDDEE	1	103	0.0275
EEDDDDEE	1	104	0.0245
EEDDDDEE	1	105	0.0235
EEDDDDEE	2	1	0.018833
EEDDDDEE	2	2	0.015833
EEDDDDEE	2	3	0.019833
EEDDDDEE	2	4	0.016833
EEDDDDEE	2	5	0.016833
EEDDDDEE	2	6	0.021833
EEDDDDEE	2	7	0.015833
EEDDDDEE	2	8	0.015833
EEDDDDEE	2	9	0.017833
EEDDDDEE	2	10	0.019833
EEDDDDEE	2	11	0.017833
EEDDDDEE	2	12	0.016833
EEDDDDEE	2	13	0.020833
EEDDDDEE	2	14	0.029833
EEDDDDEE	2	15	0.023833
EEDDDDEE	2	16	0.012833
EEDDDDEE	2	17	0.012833
EEDDDDEE	2	18	0.012833
EEDDDDEE	2	19	0.012833
EEDDDDEE	2	20	0.014833
EEDDDDEE	2	21	0.015833
EEDDDDEE	2	22	0.012833
EEDDDDEE	2	23	0.013833
EEDDDDEE	2	24	0.0098333
EEDDDDEE	2	25	0.016833
EEDDDDEE	2	26	0.013833
EEDDDDEE	2	27	0.012833
EEDDDDEE	2	28	0.013833
EEDDDDEE	2	29	0.014833
EEDDDDEE	2	30	0.014833
EEDDDDEE	2	31	0.013833
EEDDDDEE	2	32	0.012833
EEDDDDEE	2	33	0.011833
EEDDDDEE	2	34	0.017833
EEDDDDEE	2	35	0.011833
EEDDDDEE	2	36	0.016833
EEDDDDEE	2	37	0.017833
EEDDDDEE	2	38	0.013833
EEDDDDEE	2	39	0.016833
EEDDDDEE	2	40	0.012833
EEDDDDEE	2	41	0.014833
EEDDDDEE	2	42	0.012833
EEDDDDEE	2	43	0.014833
EEDDDDEE	2	44	0.013833
EEDDDDEE	2	45	0.010833
EEDDDDEE	2	46	0.010833
EEDDDDEE	2	47	0.0098333
EEDDDDEE	2	48	0.0098333
EEDDDDEE	3	1	0.011833
EEDDDDEE	3	2	0.0098333
EEDDDDEE	3	3	0.010833
EEDDDDEE	3	4	0.011833
EEDDDDEE	3	5	0.0078333
EEDDDDEE	3	6	0.0098333
EEDDDDEE	3	7	0.0098333
EEDDDDEE	3	8	0.010833
EEDDDDEE	3	9	0.010833
EEDDDDEE	3	10	0.010833
EEDDDDEE	3	11	0.0088333
EEDDDDEE	3	12	0.010833
EEDDDDEE	3	13	0.010833
EEDDDDEE	3	14	0.010833
EEDDDDEE	3	15	0.011833
EEDDDDEE	3	16	0.0068333
EEDDDDEE	3	17	0.0068333
EEDDDDEE	3	18	0.0048333
EEDDDDEE	3	19	0.0058333
EEDDDDEE	3	20	0.0048333
EEDDDDEE	3	21	0.0058333
EEDDDDEE	3	22	0.0048333
EEDDDDEE	3	23	0.0048333
EEDDDDEE	3	24	0.0028333
EEDDDDEE	3	25	0.0048333
EEDDDDEE	3	26	0.0048333
EEDDDDEE	3	27	0.0058333
EEDDDDEE	3	28	0.0048333
EEDDDDEE	3	29	0.0038333
EEDDDDEE	3	30	0.0048333
EEDDDDEE	4	1	0.003
EEDDDDEE	4	2	0.005
EEDDDDEE	4	3	0.005
EEDDDDEE	4	4	0.004
EEDDDDEE	4	5	0.004
EEDDDDEE	4	6	0.006
EEDDDDEE	4	7	0.003
EEDDDDEE	4	8	0.005
EEDDDDEE	4	9	0.006
EEDDDDEE	4	10	0.006
EEDDDDEE	4	11	0.006
EEDDDDEE	4	12	0.006
EEDDDDEE	4	13	0.006
EEDDDDEE	4	14	0.003
EEDDDDEE	4	15	0.006
EEDDDDEE	4	16	0.003
EEDDDDEE	4	17	0.003
EEDDDDEE	4	18	0.002
EEDDDDEE	4	19	0.003
EEDDDDEE	4	20	0.003
EEDDDDEE	4	21	0.001
EEDDDDEE	5	1	0.012667
EEDDDDEE	5	2	0.012667
EEDDDDEE	5	3	0.014667
EEDDDDEE	5	4	0.014667
EEDDDDEE	5	5	0.011667
EEDDDDEE	5	6	0.010667
EEDDDDEE	5	7	0.019667
EEDDDDEE	5	8	0.013667
EEDDDDEE	5	9	0.013667
EEDDDDEE	5	10	0.0096667
EEDDDDEE	5	11	0.010667
EEDDDDEE	5	12	0.0066667
EEDDDDEE	6	1	0.026667
EEDDDDEE	6	2	0.032667
EEDDDDEE	6	3	0.036667
EEDDDDEE	7	1	0.049833
EEDDDDEE	7	2	0.045833
EEDDDDEE	7	3	0.051833
EEDDDDEE	8	1	0.026167
EEDDDDEE	8	2	0.026167
EEDDDDEE	8	3	0.031167
EEEDDDDE	1	1	0.0325
EEEDDDDE	1	2	0.0475
EEEDDDDE	1	3	0.0275
EEEDDDDE	1	4	0.0305
EEEDDDDE	1	5	0.0335
EEEDDDDE	1	6	0.0315
EEEDDDDE	1	7	0.0305
EEEDDDDE	1	8	0.0265
EEEDDDDE	1	9	0.0285
EEEDDDDE	1	10	0.0315
EEEDDDDE	1	11	0.0295
EEEDDDDE	1	12	0.0355
EEEDDDDE	1	13	0.0355
EEEDDDDE	1	14	0.0305
EEEDDDDE	1	15	0.0315
EEEDDDDE	1	16	0.0265
EEEDDDDE	1	17	0.0325
EEEDDDDE	1	18	0.0305
EEEDDDDE	1	19	0.0285
EEEDDDDE	1	20	0.0345
EEEDDDDE	1	21	0.0275
EEEDDDDE	1	22	0.0315
EEEDDDDE	1	23	0.0345
EEEDDDDE	1	24	0.0315
EEEDDDDE	1	25	0.0345
EEEDDDDE	1	26	0.0325
EEEDDDDE	1	27	0.0355
EEEDDDDE	1	28	0.0285
EEEDDDDE	1	29	0.0295
EEEDDDDE	1	30	0.0405
EEEDDDDE	1	31	0.0325
EEEDDDDE	1	32	0.0325
EEEDDDDE	1	33	0.0365
EEEDDDDE	1	34	0.0325
EEEDDDDE	1	35	0.0355
EEEDDDDE	1	36	0.0375
EEEDDDDE	1	37	0.0295
EEEDDDDE	1	38	0.0335
EEEDDDDE	1	39	0.0345
EEEDDDDE	1	40	0.0275
EEEDDDDE	1	41	0.0255
EEEDDDDE	1	42	0.0305
EEEDDDDE	1	43	0.0255
EEEDDDDE	1	44	0.0325
EEEDDDDE	1	45	0.0295
EEEDDDDE	1	46	0.0325
EEEDDDDE	1	47	0.0305
EEEDDDDE	1	48	0.0305
EEEDDDDE	1	49	0.0325
EEEDDDDE	1	50	0.0285
EEEDDDDE	1	51	0.0325
EEEDDDDE	1	52	0.0325
EEEDDDDE	1	53	0.0245
EEEDDDDE	1	54	0.0305
EEEDDDDE	1	55	0.0315
EEEDDDDE	1	56	0.0335
EEEDDDDE	1	57	0.0375
EEEDDDDE	1	58	0.0305
EEEDDDDE	1	59	0.0275
EEEDDDDE	1	60	0.0275
EEEDDDDE	1	61	0.0295
EEEDDDDE	1	62	0.0315
EEEDDDDE	1	63	0.0315
EEEDDDDE	1	64	0.0275
EEEDDDDE	1	65	0.0295
EEEDDDDE	1	66	0.0285
EEEDDDDE	1	67	0.0255
EEEDDDDE	1	68	0.0265
EEEDDDDE	1	69	0.0335
EEEDDDDE	1	70	0.0245
EEEDDDDE	1	71	0.0235
EEEDDDDE	1	72	0.0235
EEEDDDDE	1	73	0.0205
EEEDDDDE	1	74	0.0235
EEEDDDDE	1	75	0.0225
EEEDDDDE	1	76	0.0205
EEEDDDDE	1	77	0.0235
EEEDDDDE	1	78	0.0195
EEEDDDDE	1	79	0.0295
EEEDDDDE	1	80	0.0305
EEEDDDDE	1	81	0.0305
EEEDDDDE	1	82	0.0275
EEEDDDDE	1	83	0.0305
EEEDDDDE	1	84	0.0265
EEEDDDDE	1	85	0.0275
EEEDDDDE	1	86	0.0255
EEEDDDDE	1	87	0.0255
EEEDDDDE	1	88	0.0245
EEEDDDDE	1	89	0.0215
EEEDDDDE	1	90	0.0205
EEEDDDDE	1	91	0.0265
EEEDDDDE	1	92	0.0275
EEEDDDDE	1	93	0.0305
EEEDDDDE	1	94	0.0295
EEEDDDDE	1	95	0.0265
EEEDDDDE	1	96	0.0235
EEEDDDDE	1	97	0.0235
EEEDDDDE	1	98	0.0245
EEEDDDDE	1	99	0.0245
EEEDDDDE	1	100	0.0195
EEEDDDDE	1	101	0.0175
EEEDDDDE	1	102	0.0175
EEEDDDDE	1	103	0.0275
EEEDDDDE	1	104	0.0245
EEEDDDDE	1	105	0.0235
EEEDDDDE	2	1	0.018833
EEEDDDDE	2	2	0.015833
EEEDDDDE	2	3	0.019833
EEEDDDDE	2	4	0.016833
EEEDDDDE	2	5	0.016833
EEEDDDDE	2	6	0.021833
EEEDDDDE	2	7	0.015833
EEEDDDDE	2	8	0.015833
EEEDDDDE	2	9	0.017833
EEEDDDDE	2	10	0.019833
EEEDDDDE	2	11	0.017833
EEEDDDDE	2	12	0.016833
EEEDDDDE	2	13	0.020833
EEEDDDDE	2	14	0.029833
EEEDDDDE	2	15	0.023833
EEEDDDDE	2	16	0.012833
EEEDDDDE	2	17	0.012833
EEEDDDDE	2	18	0.012833
EEEDDDDE	2	19	0.012833
EEEDDDDE	2	20	0.014833
EEEDDDDE	2	21	0.015833
EEEDDDDE	2	22	0.012833
EEEDDDDE	2	23	0.013833
EEEDDDDE	2	24	0.0098333
EEEDDDDE	2	25	0.016833
EEEDDDDE	2	26	0.013833
EEEDDDDE	2	27	0.012833
EEEDDDDE	2	28	0.013833
EEEDDDDE	2	29	0.014833
EEEDDDDE	2	30	0.014833
EEEDDDDE	2	31	0.013833
EEEDDDDE	2	32	0.012833
EEEDDDDE	2	33	0.011833
EEEDDDDE	2	34	0.017833
EEEDDDDE	2	35	0.011833
EEEDDDDE	2	36	0.016833
EEEDDDDE	2	37	0.017833
EEEDDDDE	2	38	0.013833
EEEDDDDE	2	39	0.016833
EEEDDDDE	2	40	0.012833
EEEDDDDE	2	41	0.014833
EEEDDDDE	2	42	0.012833
EEEDDDDE	2	43	0.014833
EEEDDDDE	2	44	0.013833
EEEDDDDE	2	45	0.010833
EEEDDDDE	2	46	0.010833
EEEDDDDE	2	47	0.0098333
EEEDDDDE	2	48	0.0098333
EEEDDDDE	3	1	0.0078333
EEEDDDDE	3	2	0.0048333
EEEDDDDE	3	3	0.0048333
EEEDDDDE	3	4	0.0048333
EEEDDDDE	3	5	0.0058333
EEEDDDDE	3	6	0.0058333
EEEDDDDE	3	7	0.0048333
EEEDDDDE	3	8	0.0048333
EEEDDDDE	3	9	0.0048333
EEEDDDDE	3	10	0.0058333
EEEDDDDE	3	11	0.0058333
EEEDDDDE	3	12	0.0058333
EEEDDDDE	3	13	0.0068333
EEEDDDDE	3	14	0.0058333
EEEDDDDE	3	15	0.0048333
EEEDDDDE	3	16	0.0048333
EEEDDDDE	3	17	0.0048333
EEEDDDDE	3	18	0.0038333
EEEDDDDE	4	1	0.002
EEEDDDDE	4	2	0.004
EEEDDDDE	4	3	0.004
EEEDDDDE	4	4	0.004
EEEDDDDE	4	5	0.005
EEEDDDDE	4	6	0.004
EEEDDDDE	4	7	0.003
EEEDDDDE	4	8	0.004
EEEDDDDE	4	9	0.001
EEEDDDDE	4	10	0.006
EEEDDDDE	4	11	0.005
EEEDDDDE	5	1	0.0076667
EEEDDDDE	5	2	0.0096667
EEEDDDDE	5	3	0.0096667
EEEDDDDE	5	4	0.0086667
EEEDDDDE	5	5	0.015667
EEEDDDDE	5	6	0.012667
EEEDDDDE	5	7	0.0066667
EEEDDDDE	5	8	0.011667
EEEDDDDE	5	9	0.014667
EEEDDDDE	6	1	0.0096667
EEEDDDDE	6	2	0.013667
EEEDDDDE	6	3	0.011667
EEEDDDDE	6	4	0.0076667
EEEDDDDE	6	5	0.012667
EEEDDDDE	6	6	0.017667
EEEDDDDE	7	1	0.0088333
EEEDDDDE	7	2	0.023833
EEEDDDDE	7	3	0.016833
EEEDDDDE	8	1	0.020167
EEEDDDDE	8	2	0.050167
EEEDDDDE	8	3	0.039167
DDDEDEEE	1	1	0.0355
DDDEDEEE	1	2	0.0365
DDDEDEEE	1	3	0.0315
DDDEDEEE	1	4	0.0325
DDDEDEEE	1	5	0.0365
DDDEDEEE	1	6	0.0345
DDDEDEEE	1	7	0.0275
DDDEDEEE	1	8	0.0295
DDDEDEEE	1	9	0.0285
DDDEDEEE	1	10	0.0385
DDDEDEEE	1	11	0.0355
DDDEDEEE	1	12	0.0315
DDDEDEEE	1	13	0.0385
DDDEDEEE	1	14	0.0415
DDDEDEEE	1	15	0.0455
DDDEDEEE	1	16	0.0345
DDDEDEEE	1	17	0.0435
DDDEDEEE	1	18	0.0455
DDDEDEEE	1	19	0.0455
DDDEDEEE	1	20	0.0375
DDDEDEEE	1	21	0.0315
DDDEDEEE	1	22	0.0335
DDDEDEEE	1	23	0.0355
DDDEDEEE	1	24	0.0385
DDDEDEEE	1	25	0.0365
DDDEDEEE	1	26	0.0385
DDDEDEEE	1	27	0.0325
DDDEDEEE	1	28	0.0295
DDDEDEEE	1	29	0.0395
DDDEDEEE	1	30	0.0365
DDDEDEEE	1	31	0.0375
DDDEDEEE	1	32	0.0335
DDDEDEEE	1	33	0.0495
DDDEDEEE	1	34	0.0335
DDDEDEEE	1	35	0.0355
DDDEDEEE	1	36	0.0385
DDDEDEEE	1	37	0.0375
DDDEDEEE	1	38	0.0365
DDDEDEEE	1	39	0.0425
DDDEDEEE	1	40	0.0405
DDDEDEEE	1	41	0.0365
DDDEDEEE	1	42	0.0415
DDDEDEEE	1	43	0.0375
DDDEDEEE	1	44	0.0395
DDDEDEEE	1	45	0.0345
DDDEDEEE	1	46	0.0325
DDDEDEEE	1	47	0.0425
DDDEDEEE	1	48	0.0365
DDDEDEEE	1	49	0.0365
DDDEDEEE	1	50	0.0375
DDDEDEEE	1	51	0.0355
DDDEDEEE	1	52	0.0275
DDDEDEEE	1	53	0.0325
DDDEDEEE	1	54	0.0375
DDDEDEEE	1	55	0.0305
DDDEDEEE	1	56	0.0285
DDDEDEEE	1	57	0.0265
DDDEDEEE	1	58	0.0355
DDDEDEEE	1	59	0.0485
DDDEDEEE	1	60	0.0305
DDDEDEEE	1	61	0.0235
DDDEDEEE	1	62	0.0345
DDDEDEEE	1	63	0.0365
DDDEDEEE	1	64	0.0335
DDDEDEEE	1	65	0.0305
DDDEDEEE	1	66	0.0245
DDDEDEEE	1	67	0.0225
DDDEDEEE	1	68	0.0225
DDDEDEEE	1	69	0.0185
DDDEDEEE	1	70	0.0345
DDDEDEEE	1	71	0.0335
DDDEDEEE	1	72	0.0355
DDDEDEEE	1	73	0.0335
DDDEDEEE	1	74	0.0315
DDDEDEEE	1	75	0.0385
DDDEDEEE	1	76	0.0415
DDDEDEEE	1	77	0.0295
DDDEDEEE	1	78	0.0285
DDDEDEEE	1	79	0.0345
DDDEDEEE	1	80	0.0385
DDDEDEEE	1	81	0.0365
DDDEDEEE	1	82	0.0295
DDDEDEEE	1	83	0.0295
DDDEDEEE	1	84	0.0335
DDDEDEEE	1	85	0.0295
DDDEDEEE	1	86	0.0315
DDDEDEEE	1	87	0.0355
DDDEDEEE	1	88	0.0295
DDDEDEEE	1	89	0.0335
DDDEDEEE	1	90	0.0335
DDDEDEEE	1	91	0.0295
DDDEDEEE	1	92	0.0355
DDDEDEEE	1	93	0.0335
DDDEDEEE	1	94	0.0335
DDDEDEEE	1	95	0.0355
DDDEDEEE	1	96	0.0385
DDDEDEEE	1	97	0.0325
DDDEDEEE	1	98	0.0285
DDDEDEEE	1	99	0.0295
DDDEDEEE	1	100	0.0295
DDDEDEEE	1	101	0.0295
DDDEDEEE	1	102	0.0325
DDDEDEEE	2	1	0.0048333
DDDEDEEE	2	2	0.0058333
DDDEDEEE	2	3	0.0038333
DDDEDEEE	2	4	0.0058333
DDDEDEEE	2	5	0.0078333
DDDEDEEE	2	6	0.0068333
DDDEDEEE	2	7	0.0028333
DDDEDEEE	2	8	0.0048333
DDDEDEEE	2	9	0.0048333
DDDEDEEE	2	10	0.010833
DDDEDEEE	2	11	0.0088333
DDDEDEEE	2	12	0.0048333
DDDEDEEE	2	13	0.0048333
DDDEDEEE	2	14	0.0078333
DDDEDEEE	2	15	0.011833
DDDEDEEE	2	16	0.0068333
DDDEDEEE	2	17	0.0098333
DDDEDEEE	2	18	0.0088333
DDDEDEEE	2	19	0.011833
DDDEDEEE	2	20	0.0088333
DDDEDEEE	2	21	0.0068333
DDDEDEEE	2	22	0.0078333
DDDEDEEE	2	23	0.010833
DDDEDEEE	2	24	0.010833
DDDEDEEE	2	25	0.00083333
DDDEDEEE	2	26	0.0058333
DDDEDEEE	2	27	0.0098333
DDDEDEEE	2	28	0.0058333
DDDEDEEE	2	29	0.0048333
DDDEDEEE	2	30	0.0078333
DDDEDEEE	2	31	0.010833
DDDEDEEE	2	32	0.0098333
DDDEDEEE	2	33	0.011833
DDDEDEEE	2	34	0.0098333
DDDEDEEE	2	35	0.0098333
DDDEDEEE	2	36	0.0088333
DDDEDEEE	2	37	0.0028333
DDDEDEEE	2	38	0.010833
DDDEDEEE	2	39	0.0098333
DDDEDEEE	2	40	0.0088333
DDDEDEEE	2	41	0.0088333
DDDEDEEE	2	42	0.0088333
DDDEDEEE	2	43	0.0068333
DDDEDEEE	2	44	0.0078333
DDDEDEEE	2	45	0.0078333
DDDEDEEE	3	1	0.0038333
DDDEDEEE	3	2	0.0028333
DDDEDEEE	3	3	0.0028333
DDDEDEEE	3	4	0.0038333
DDDEDEEE	3	5	0.0068333
DDDEDEEE	3	6	0.0038333
DDDEDEEE	3	7	0.0028333
DDDEDEEE	3	8	0.0038333
DDDEDEEE	3	9	0.0048333
DDDEDEEE	3	10	0.0048333
DDDEDEEE	3	11	0.0038333
DDDEDEEE	3	12	0.0038333
DDDEDEEE	3	13	0.0038333
DDDEDEEE	3	14	0.0038333
DDDEDEEE	3	15	0.0068333
DDDEDEEE	3	16	0.0078333
DDDEDEEE	3	17	0.0038333
DDDEDEEE	3	18	0.0038333
DDDEDEEE	4	1	0.003
DDDEDEEE	4	2	0.003
DDDEDEEE	4	3	0.004
DDDEDEEE	4	4	0.003
DDDEDEEE	4	5	0.003
DDDEDEEE	4	6	0.004
DDDEDEEE	4	7	-1.3878e-17
DDDEDEEE	4	8	0.004
DDDEDEEE	4	9	0.003
DDDEDEEE	4	10	0.003
DDDEDEEE	4	11	0.002
DDDEDEEE	4	12	0.003
DDDEDEEE	5	1	0.0086667
DDDEDEEE	5	2	0.0086667
DDDEDEEE	5	3	0.034667
DDDEDEEE	6	1	0.011667
DDDEDEEE	6	2	0.011667
DDDEDEEE	6	3	0.068667
DDDEDEEE	7	1	0.037833
DDDEDEEE	7	2	0.038833
DDDEDEEE	7	3	0.10783
DDDEDEEE	8	1	0.054167
DDDEDEEE	8	2	0.053167
DDDEDEEE	8	3	0.074167
DDDEEDEE	1	1	0.0355
DDDEEDEE	1	2	0.0365
DDDEEDEE	1	3	0.0315
DDDEEDEE	1	4	0.0325
DDDEEDEE	1	5	0.0365
DDDEEDEE	1	6	0.0345
DDDEEDEE	1	7	0.0275
DDDEEDEE	1	8	0.0295
DDDEEDEE	1	9	0.0285
DDDEEDEE	1	10	0.0385
DDDEEDEE	1	11	0.0355
DDDEEDEE	1	12	0.0315
DDDEEDEE	1	13	0.0385
DDDEEDEE	1	14	0.0415
DDDEEDEE	1	15	0.0455
DDDEEDEE	1	16	0.0345
DDDEEDEE	1	17	0.0435
DDDEEDEE	1	18	0.0455
DDDEEDEE	1	19	0.0455
DDDEEDEE	1	20	0.0375
DDDEEDEE	1	21	0.0315
DDDEEDEE	1	22	0.0335
DDDEEDEE	1	23	0.0355
DDDEEDEE	1	24	0.0385
DDDEEDEE	1	25	0.0365
DDDEEDEE	1	26	0.0385
DDDEEDEE	1	27	0.0325
DDDEEDEE	1	28	0.0295
DDDEEDEE	1	29	0.0395
DDDEEDEE	1	30	0.0365
DDDEEDEE	1	31	0.0375
DDDEEDEE	1	32	0.0335
DDDEEDEE	1	33	0.0495
DDDEEDEE	1	34	0.0335
DDDEEDEE	1	35	0.0355
DDDEEDEE	1	36	0.0385
DDDEEDEE	1	37	0.0375
DDDEEDEE	1	38	0.0365
DDDEEDEE	1	39	0.0425
DDDEEDEE	1	40	0.0405
DDDEEDEE	1	41	0.0365
DDDEEDEE	1	42	0.0415
DDDEEDEE	1	43	0.0375
DDDEEDEE	1	44	0.0395
DDDEEDEE	1	45	0.0345
DDDEEDEE	1	46	0.0325
DDDEEDEE	1	47	0.0425
DDDEEDEE	1	48	0.0365
DDDEEDEE	1	49	0.0365
DDDEEDEE	1	50	0.0375
DDDEEDEE	1	51	0.0355
DDDEEDEE	1	52	0.0275
DDDEEDEE	1	53	0.0325
DDDEEDEE	1	54	0.0375
DDDEEDEE	1	55	0.0305
DDDEEDEE	1	56	0.0285
DDDEEDEE	1	57	0.0265
DDDEEDEE	1	58	0.0355
DDDEEDEE	1	59	0.0485
DDDEEDEE	1	60	0.0305
DDDEEDEE	1	61	0.0235
DDDEEDEE	1	62	0.0345
DDDEEDEE	1	63	0.0365
DDDEEDEE	1	64	0.0335
DDDEEDEE	1	65	0.0305
DDDEEDEE	1	66	0.0245
DDDEEDEE	1	67	0.0225
DDDEEDEE	1	68	0.0225
DDDEEDEE	1	69	0.0185
DDDEEDEE	1	70	0.0345
DDDEEDEE	1	71	0.0335
DDDEEDEE	1	72	0.0355
DDDEEDEE	1	73	0.0335
DDDEEDEE	1	74	0.0315
DDDEEDEE	1	75	0.0385
DDDEEDEE	1	76	0.0415
DDDEEDEE	1	77	0.0295
DDDEEDEE	1	78	0.0285
DDDEEDEE	1	79	0.0345
DDDEEDEE	1	80	0.0385
DDDEEDEE	1	81	0.0365
DDDEEDEE	1	82	0.0295
DDDEEDEE	1	83	0.0295
DDDEEDEE	1	84	0.0335
DDDEEDEE	1	85	0.0295
DDDEEDEE	1	86	0.0315
DDDEEDEE	1	87	0.0355
DDDEEDEE	1	88	0.0295
DDDEEDEE	1	89	0.0335
DDDEEDEE	1	90	0.0335
DDDEEDEE	1	91	0.0295
DDDEEDEE	1	92	0.0355
DDDEEDEE	1	93	0.0335
DDDEEDEE	1	94	0.0335
DDDEEDEE	1	95	0.0355
DDDEEDEE	1	96	0.0385
DDDEEDEE	1	97	0.0325
DDDEEDEE	1	98	0.0285
DDDEEDEE	1	99	0.0295
DDDEEDEE	1	100	0.0295
DDDEEDEE	1	101	0.0295
DDDEEDEE	1	102	0.0325
DDDEEDEE	2	1	0.0048333
DDDEEDEE	2	2	0.0058333
DDDEEDEE	2	3	0.0038333
DDDEEDEE	2	4	0.0058333
DDDEEDEE	2	5	0.0078333
DDDEEDEE	2	6	0.0068333
DDDEEDEE	2	7	0.0028333
DDDEEDEE	2	8	0.0048333
DDDEEDEE	2	9	0.0048333
DDDEEDEE	2	10	0.010833
DDDEEDEE	2	11	0.0088333
DDDEEDEE	2	12	0.0048333
DDDEEDEE	2	13	0.0048333
DDDEEDEE	2	14	0.0078333
DDDEEDEE	2	15	0.011833
DDDEEDEE	2	16	0.0068333
DDDEEDEE	2	17	0.0098333
DDDEEDEE	2	18	0.0088333
DDDEEDEE	2	19	0.011833
DDDEEDEE	2	20	0.0088333
DDDEEDEE	2	21	0.0068333
DDDEEDEE	2	22	0.0078333
DDDEEDEE	2	23	0.010833
DDDEEDEE	2	24	0.010833
DDDEEDEE	2	25	0.00083333
DDDEEDEE	2	26	0.0058333
DDDEEDEE	2	27	0.0098333
DDDEEDEE	2	28	0.0058333
DDDEEDEE	2	29	0.0048333
DDDEEDEE	2	30	0.0078333
DDDEEDEE	2	31	0.010833
DDDEEDEE	2	32	0.0098333
DDDEEDEE	2	33	0.011833
DDDEEDEE	2	34	0.0098333
DDDEEDEE	2	35	0.0098333
DDDEEDEE	2	36	0.0088333
DDDEEDEE	2	37	0.0028333
DDDEEDEE	2	38	0.010833
DDDEEDEE	2	39	0.0098333
DDDEEDEE	2	40	0.0088333
DDDEEDEE	2	41	0.0088333
DDDEEDEE	2	42	0.0088333
DDDEEDEE	2	43	0.0068333
DDDEEDEE	2	44	0.0078333
DDDEEDEE	2	45	0.0078333
DDDEEDEE	3	1	0.0038333
DDDEEDEE	3	2	0.0028333
DDDEEDEE	3	3	0.0028333
DDDEEDEE	3	4	0.0038333
DDDEEDEE	3	5	0.0068333
DDDEEDEE	3	6	0.0038333
DDDEEDEE	3	7	0.0028333
DDDEEDEE	3	8	0.0038333
DDDEEDEE	3	9	0.0048333
DDDEEDEE	3	10	0.0048333
DDDEEDEE	3	11	0.0038333
DDDEEDEE	3	12	0.0038333
DDDEEDEE	3	13	0.0038333
DDDEEDEE	3	14	0.0038333
DDDEEDEE	3	15	0.0068333
DDDEEDEE	3	16	0.0078333
DDDEEDEE	3	17	0.0038333
DDDEEDEE	3	18	0.0038333
DDDEEDEE	4	1	0.003
DDDEEDEE	4	2	0.003
DDDEEDEE	4	3	0.004
DDDEEDEE	4	4	0.003
[truncated: 11,977 more rows]

## Sheet: Figure1b
Treatment	Replicate	Value
DDDDDDDD	1	-0.09
DDDDDDDD	2	-0.084
DDDDDDDD	3	-0.06
DDDDEEEE	1	-0.053
DDDDEEEE	2	-0.057
DDDDEEEE	3	-0.073
DDDEDEEE	1	-0.052
DDDEDEEE	2	-0.053
DDDEDEEE	3	-0.032
DDDEEDEE	1	-0.055
DDDEEDEE	2	-0.056
DDDEEDEE	3	-0.054
DDDEEEDE	1	-0.065
DDDEEEDE	2	-0.055
DDDEEEDE	3	-0.057
DDDEEEED	1	-0.053
DDDEEEED	2	-0.031
DDDEEEED	3	-0.047
DDEDDEEE	1	-0.087
DDEDDEEE	2	-0.05
DDEDDEEE	3	-0.094
DDEDEDEE	1	-0.009
DDEDEDEE	2	-0.054
DDEDEEDE	1	-0.072
DDEDEEDE	2	-0.089
DDEDEEDE	3	-0.041
DDEDEEED	1	-0.044
DDEDEEED	2	-0.082
DDEDEEED	3	-0.051
DDEEDDEE	1	-0.081
DDEEDDEE	2	-0.052
DDEEDDEE	3	-0.066
DDEEDEDE	1	-0.057
DDEEDEDE	2	-0.057
DDEEDEED	1	-0.098
DDEEDEED	2	0.003
DDEEDEED	3	-0.029
DDEEEDDE	1	-0.049
DDEEEDDE	2	-0.052
DDEEEDED	1	0.038
DDEEEDED	2	-0.021
DDEEEDED	3	-0.042
DDEEEEDD	1	-0.024333
DDEEEEDD	2	-0.042333
DDEEEEDD	3	-0.11033
DEDDDEEE	1	-0.091
DEDDDEEE	2	-0.071
DEDDDEEE	3	-0.051
DEDDEDEE	1	-0.027
DEDDEDEE	2	-0.05
DEDDEDEE	3	-0.054
DEDDEEDE	1	-0.059
DEDDEEDE	2	-0.056
DEDDEEDE	3	-0.057
DEDDEEED	1	-0.012333
DEDDEEED	2	0.0076667
DEDDEEED	3	-0.080333
DEDEDDEE	1	-0.061
DEDEDDEE	2	-0.058
DEDEDDEE	3	-0.051
DEDEDEDE	1	-0.056
DEDEDEDE	2	-0.053
DEDEDEDE	3	-0.074
DEDEDEED	1	-0.038
DEDEDEED	2	-0.085
DEDEDEED	3	-0.044
DEDEEDDE	1	-0.062
DEDEEDDE	2	-0.062
DEDEEDDE	3	-0.065
DEDEEDED	1	-0.053
DEDEEDED	2	-0.001
DEDEEDED	3	-0.028
DEDEEEDD	1	-0.037
DEDEEEDD	2	-0.083
DEDEEEDD	3	-0.069
DEEDDDEE	1	-0.017
DEEDDDEE	2	-0.087
DEEDDDEE	3	-0.033
DEEDDDEE	4	-0.052
DEEDDDEE	5	-0.011
DEEDDEDE	1	-0.066
DEEDDEDE	2	-0.058
DEEDDEDE	3	-0.063
DEEDDEED	1	-0.029333
DEEDDEED	2	-0.048333
DEEDDEED	3	-0.034333
DEEDEDDE	1	-0.061
DEEDEDDE	2	-0.06
DEEDEDDE	3	-0.058
DEEDEDED	1	-0.013333
DEEDEDED	2	-0.14233
DEEDEDED	3	-0.086333
DEEDEEDD	1	-0.044
DEEEDDDE	1	-0.041
DEEEDDDE	2	-0.039
DEEEDDDE	3	-0.064
DEEEDDED	1	-0.051
DEEEDDED	2	-0.048
DEEEDDED	3	-0.04
DEEEDEDD	1	-0.065
DEEEDEDD	2	-0.067
DEEEDEDD	3	-0.07
DEEEEDDD	1	-0.026
DEEEEDDD	2	-0.061
DEEEEDDD	3	-0.041
DEEEEDDD	4	-0.062
DEEEEDDD	5	-0.05
DEEEEDDD	6	-0.049
EDDDDEEE	1	-0.016333
EDDDDEEE	2	-0.016333
EDDDDEEE	3	-0.013333
EDDDEDEE	1	-0.030333
EDDDEDEE	2	-0.025333
EDDDEDEE	3	-0.024333
EDDDEEDE	1	-0.064
EDDDEEDE	2	-0.068
EDDDEEED	1	-0.066
EDDDEEED	2	-0.077
EDDDEEED	3	-0.079
EDDEDDEE	1	-0.088
EDDEDDEE	2	-0.039
EDDEDDEE	3	-0.042
EDDEDEDE	1	-0.068
EDDEDEDE	2	-0.067
EDDEDEDE	3	-0.058
EDDEDEED	1	-0.073
EDDEDEED	2	-0.083
EDDEDEED	3	-0.064
EDDEEDDE	1	-0.058
EDDEEDDE	2	-0.079
EDDEEDED	1	-0.06
EDDEEDED	2	-0.071
EDDEEDED	3	-0.07
EDDEEEDD	1	-0.065
EDDEEEDD	2	-0.075
EDDEEEDD	3	-0.07
EDEDDDEE	1	-0.099
EDEDDDEE	2	-0.1
EDEDDDEE	3	-0.067
EDEDDDEE	4	-0.074
EDEDDEDE	1	-0.077
EDEDDEDE	2	-0.071
EDEDDEDE	3	-0.097
EDEDDEED	1	-0.071
EDEDDEED	2	-0.083
EDEDDEED	3	-0.056
EDEDEDDE	1	-0.069
EDEDEDDE	2	-0.093
EDEDEDDE	3	-0.055
EDEDEDED	1	-0.037
EDEDEDED	2	-0.065
EDEDEDED	3	-0.019
EDEDEEDD	1	-0.066
EDEDEEDD	2	-0.06
EDEDEEDD	3	-0.068
EDEEDDDE	1	-0.088
EDEEDDDE	2	-0.05
EDEEDDDE	3	-0.047
EDEEDDED	1	-0.058
EDEEDDED	2	-0.057
EDEEDDED	3	-0.052
EDEEDEDD	1	-0.06
EDEEDEDD	2	-0.072
EDEEDEDD	3	-0.061
EDEEEDDD	1	-0.034
EDEEEDDD	2	-0.049
EDEEEDDD	3	-0.053
EEDDDDEE	1	-0.08
EEDDDDEE	2	-0.08
EEDDDDEE	3	-0.075
EEDDDEDE	1	-0.071
EEDDDEED	1	-0.079
EEDDDEED	2	-0.082
EEDDDEED	3	-0.031
EEDDDEED	4	-0.012
EEDDDEED	5	-0.067
EEDDEDDE	1	-0.083
EEDDEDDE	2	-0.075
EEDDEDDE	3	-0.062
EEDDEDED	1	-0.056
EEDDEDED	2	-0.074
EEDDEDED	3	-0.061
EEDDEEDD	1	-0.051
EEDDEEDD	2	-0.05
EEDDEEDD	3	-0.06
EEDEDDDE	1	-0.041
EEDEDDDE	2	-0.024
EEDEDDDE	3	-0.027
EEDEDDED	1	-0.021
EEDEDDED	2	-0.058
EEDEDDED	3	-0.024
EEDEDEDD	1	-0.072333
EEDEDEDD	2	-0.087333
EEDEDEDD	3	-0.076333
EEDEEDDD	1	-0.046
EEDEEDDD	2	-0.025
EEDEEDDD	3	-0.05
EEEDDDDE	1	-0.086
EEEDDDDE	2	-0.056
EEEDDDDE	3	-0.067
EEEDDDED	1	-0.071
EEEDDDED	2	-0.026
EEEDDDED	3	0.002
EEEDDEDD	1	-0.072
EEEDDEDD	2	-0.064
EEEDDEDD	3	-0.053
EEEDEDDD	1	-0.011
EEEDEDDD	2	-0.037
EEEEDDDD	1	-0.028
EEEEDDDD	2	-0.026
EEEEDDDD	3	-0.032
EEEEEEEE	1	-0.056
EEEEEEEE	2	-0.041
EEEEEEEE	3	-0.043

## Sheet: Figure2a
treatment	OD season 1	OD season 2	OD season 3	OD season 4	OD season 5	OD season 6	OD season 7	OD season 8
no-drug replicate 1	0.101684	0.067684	0.028684	0.079684	0.115684	0.037684	0.110684	0.091684
no-drug replicate 2	0.099684	0.039684	0.046684	0.049684	0.103684	0.029684	0.098684	0.093684
no-drug replicate 3	0.107684	0.039684	0.032684	0.080684	0.112684	0.074684	0.107684	0.058684
no-drug replicate 4	0.111684	0.035684	0.031684	0.060684	0.098684	0.104684	0.107684	0.079684
no-drug replicate 5	0.119684	0.031684	0.029684	0.051684	0.095684	0.083684	0.105684	0.089684
no-drug replicate 6	0.119684	0.037684	0.042684	0.076684	0.113684	0.105684	0.097684	0.087684
50-50 replicate 1	0.000805	0.000205	0.000286	0.000684	0.00037	0.001684	0.014684	0.013684
50-50 replicate 2	0.051684	0.000482	0.002684	5.3e-05	0.000742	0.000796	0.000506	0.011684
50-50 replicate 3	0.040684	0.000684	0.000854	0.000338	0.000434	0.006684	0.019684	0.061684
50-50 replicate 4	0.021684	0.000684	0.000856	0.000684	0.008684	0.000684	0.003684	0.012684
50-50 replicate 5	0.035684	0.00034	0.000395	0.001684	0.000417	0.000371	0.000684	0.010684
50-50 replicate 6	0.026684	6.7e-05	0.000684	0.000684	0.001684	0.013684	0.035684	0.046684
EEEEDDDD replicate 1	0.010684	1e-06	1e-06	1e-06	1e-06	1e-06	1e-06	1e-06
EEEEDDDD replicate 2	0.007684	1e-06	1e-06	0.014684	0.007684	0.004684	1e-06	1e-06
EEEEDDDD replicate 3	0.010684	1e-06	1e-06	1e-06	1e-06	1e-06	1e-06	0.000684
EEEDEDDD replicate 1	0.010684	0.007684	1e-06	0.001684	0.000684	1e-06	0.001684	0.114684
EEEDEDDD replicate 2	0.006684	1e-06	1e-06	1e-06	1e-06	1e-06	1e-06	1e-06
EEEDEDDD replicate 3	0.008684	1e-06	1e-06	1e-06	1e-06	0.001684	0.042684	0.093684
EEDEEDDD replicate 1	0.005684	1e-06	1e-06	1e-06	1e-06	1e-06	0.005684	0.021684
EEDEEDDD replicate 2	0.007684	1e-06	1e-06	1e-06	1e-06	1e-06	0.035684	0.065684
EEDEEDDD replicate 3	0.003684	1e-06	1e-06	1e-06	1e-06	1e-06	1e-06	1e-06
DEEEEDDD replicate 1	0.042684	1e-06	1e-06	1e-06	1e-06	1e-06	1e-06	1e-06
DEEEEDDD replicate 2	0.001684	1e-06	0.047684	1e-06	1e-06	0.000684	0.010684	0.015684
DEEEEDDD replicate 3	0.001684	1e-06	1e-06	1e-06	0.010684	0.070684	0.160684	0.101684
EDEEEDDD replicate 1	0.012684	0.002684	1e-06	0.000684	1e-06	1e-06	0.019684	0.105684
EDEEEDDD replicate 2	0.008684	1e-06	1e-06	0.000684	1e-06	1e-06	1e-06	0.014684
EDEEEDDD replicate 3	0.009684	1e-06	1e-06	1e-06	1e-06	0.006684	1e-06	0.011684
EEEDDEDD replicate 1	0.008684	1e-06	1e-06	0.006684	0.008684	0.024684	0.096684	0.099684
EEEDDEDD replicate 2	0.012684	1e-06	1e-06	0.000684	1e-06	1e-06	1e-06	1e-06
EEEDDEDD replicate 3	0.016684	1e-06	1e-06	0.002684	1e-06	0.000684	0.013684	0.105684
EEDEDEDD replicate 1	0.015684	1e-06	1e-06	0.005684	1e-06	0.005684	0.068684	0.095684
EEDEDEDD replicate 2	0.012684	1e-06	0.002684	0.000684	0.002684	0.005684	0.071684	0.078684
EEDEDEDD replicate 3	0.005684	1e-06	1e-06	1e-06	1e-06	1e-06	0.027684	1e-06
DEEEDEDD replicate 1	0.053684	1e-06	1e-06	0.002684	0.000684	0.039684	0.067684	0.101684
DEEEDEDD replicate 2	0.006684	1e-06	1e-06	1e-06	1e-06	1e-06	0.082684	1e-06
DEEEDEDD replicate 3	0.002684	1e-06	0.000684	1e-06	0.007684	1e-06	0.004684	0.060684
EDEEDEDD replicate 1	0.008684	0.000684	1e-06	0.001684	1e-06	1e-06	0.005684	0.001684
EDEEDEDD replicate 2	0.009684	0.000684	1e-06	0.000684	0.001684	0.001684	0.006684	0.029684
EDEEDEDD replicate 3	0.013684	0.000684	0.001684	1e-06	1e-06	1e-06	1e-06	0.001684
EEDDEEDD replicate 1	0.013684	1e-06	1e-06	1e-06	1e-06	0.004684	0.029684	0.107684
EEDDEEDD replicate 2	0.040684	0.000684	0.003684	0.005684	0.000684	0.010684	0.028684	0.112684
EEDDEEDD replicate 3	0.016684	0.000684	1e-06	0.000684	1e-06	0.004684	0.072684	0.107684
DEEDEEDD replicate 1	0.020684	1e-06	0.003684	0.019684	0.008684	0.014684	0.120684	0.092684
DEEDEEDD replicate 2	0.005684	0.001684	1e-06	0.000684	0.001684	0.004684	0.006684	0.038684
DEEDEEDD replicate 3	0.008684	0.000684	0.045684	0.007684	0.002684	0.004684	0.036684	0.065684
EDEDEEDD replicate 1	0.015684	0.000684	0.010684	0.089684	0.015684	0.023684	0.177684	0.142684
EDEDEEDD replicate 2	0.013684	1e-06	0.003684	0.002684	0.005684	0.014684	0.009684	0.019684
EDEDEEDD replicate 3	0.017684	0.000684	0.001684	0.001684	0.012684	0.006684	0.009684	0.050684
DEDEEEDD replicate 1	0.002684	1e-06	1e-06	0.003684	1e-06	0.008684	0.003684	0.015684
DEDEEEDD replicate 2	1e-06	1e-06	1e-06	1e-06	1e-06	0.001684	0.002684	0.016684
DEDEEEDD replicate 3	0.003684	1e-06	1e-06	1e-06	1e-06	0.002684	0.080684	0.111684
EDDEEEDD replicate 1	0.009684	1e-06	0.003684	1e-06	1e-06	1e-06	1e-06	1e-06
EDDEEEDD replicate 2	0.037684	1e-06	1e-06	1e-06	1e-06	1e-06	1e-06	0.056684
EDDEEEDD replicate 3	0.034684	1e-06	0.001684	0.003684	1e-06	0.004684	0.053684	0.096684
DDEEEEDD replicate 1	0.004684	1e-06	1e-06	0.002684	1e-06	0.009684	0.083684	0.073684
DDEEEEDD replicate 2	0.001684	1e-06	1e-06	0.001684	0.000684	0.014684	0.087684	0.053684
DDEEEEDD replicate 3	0.003684	1e-06	1e-06	0.003684	1e-06	0.004684	0.057684	0.073684
EEEDDDED replicate 1	0.013684	1e-06	1e-06	0.003684	1e-06	0.016684	0.076684	0.085684
EEEDDDED replicate 2	0.009684	1e-06	1e-06	1e-06	1e-06	0.011684	1e-06	1e-06
EEEDDDED replicate 3	0.014684	1e-06	1e-06	1e-06	1e-06	1e-06	1e-06	1e-06
EEDEDDED replicate 1	0.008684	1e-06	1e-06	1e-06	1e-06	1e-06	1e-06	0.005684
EEDEDDED replicate 2	0.006684	0.001684	0.001684	0.001684	1e-06	0.008684	0.030684	0.105684
EEDEDDED replicate 3	0.007684	1e-06	0.001684	1e-06	1e-06	0.001684	1e-06	1e-06
DEEEDDED replicate 1	0.001684	1e-06	1e-06	1e-06	1e-06	1e-06	0.008684	0.108684
DEEEDDED replicate 2	0.005684	0.000684	1e-06	0.002684	0.007684	0.045684	0.085684	0.084684
DEEEDDED replicate 3	0.003684	1e-06	1e-06	0.006684	0.004684	0.014684	0.055684	0.087684
EDEEDDED replicate 1	0.017684	1e-06	1e-06	1e-06	1e-06	1e-06	1e-06	1e-06
EDEEDDED replicate 2	0.013684	1e-06	1e-06	0.002684	0.001684	0.077684	0.091684	0.044684
EDEEDDED replicate 3	0.010684	1e-06	1e-06	1e-06	1e-06	1e-06	1e-06	1e-06
EEDDEDED replicate 1	0.011684	1e-06	1e-06	1e-06	1e-06	1e-06	0.000684	0.000684
EEDDEDED replicate 2	0.012684	0.000684	1e-06	1e-06	1e-06	0.000684	1e-06	1e-06
EEDDEDED replicate 3	0.021684	1e-06	1e-06	1e-06	0.000684	0.000684	1e-06	0.002684
DEEDEDED replicate 1	0.003684	0.000684	1e-06	1e-06	1e-06	0.003684	0.013684	0.050684
DEEDEDED replicate 2	0.004684	0.001684	1e-06	1e-06	1e-06	0.002684	0.004684	0.029684
DEEDEDED replicate 3	0.005684	1e-06	0.000684	1e-06	1e-06	0.001684	1e-06	1e-06
EDEDEDED replicate 1	0.018684	0.001684	0.000684	0.000684	0.000684	0.000684	1e-06	0.001684
EDEDEDED replicate 2	0.021684	0.004684	1e-06	0.001684	0.002684	0.098684	0.084684	0.055684
EDEDEDED replicate 3	0.017684	0.000684	0.002684	0.000684	0.003684	0.006684	0.058684	0.076684
DEDEEDED replicate 1	0.002684	0.005684	1e-06	1e-06	0.010684	0.000684	1e-06	0.002684
DEDEEDED replicate 2	0.004684	1e-06	0.105684	1e-06	0.014684	0.003684	0.026684	0.050684
DEDEEDED replicate 3	0.002684	0.010684	1e-06	1e-06	0.000684	1e-06	1e-06	1e-06
EDDEEDED replicate 1	0.014684	1e-06	1e-06	0.000684	1e-06	1e-06	1e-06	1e-06
EDDEEDED replicate 2	0.015684	1e-06	1e-06	1e-06	0.003684	0.002684	1e-06	0.009684
EDDEEDED replicate 3	0.018684	0.008684	1e-06	1e-06	1e-06	1e-06	1e-06	1e-06
DDEEEDED replicate 1	0.003684	1e-06	1e-06	1e-06	0.002684	1e-06	0.015684	0.088684
DDEEEDED replicate 2	0.003684	1e-06	1e-06	1e-06	1e-06	1e-06	0.039684	0.063684
DDEEEDED replicate 3	0.002684	1e-06	1e-06	0.003684	1e-06	1e-06	1e-06	1e-06
EEDDDEED replicate 1	0.013684	1e-06	1e-06	1e-06	1e-06	1e-06	1e-06	1e-06
EEDDDEED replicate 2	0.016684	1e-06	1e-06	1e-06	1e-06	1e-06	1e-06	1e-06
EEDDDEED replicate 3	0.042684	1e-06	1e-06	1e-06	1e-06	1e-06	1e-06	1e-06
DEEDDEED replicate 1	0.010684	0.008684	1e-06	1e-06	1e-06	0.006684	0.005684	1e-06
DEEDDEED replicate 2	0.012684	0.001684	0.022684	1e-06	0.001684	0.026684	0.011684	0.063684
DEEDDEED replicate 3	0.005684	0.005684	0.032684	1e-06	1e-06	0.010684	0.002684	0.011684
EDEDDEED replicate 1	0.017684	0.013684	1e-06	1e-06	1e-06	0.003684	0.002684	0.001684
EDEDDEED replicate 2	0.018684	0.007684	1e-06	1e-06	0.000684	0.000684	0.019684	0.002684
EDEDDEED replicate 3	0.023684	0.010684	1e-06	1e-06	1e-06	0.082684	0.023684	0.008684
DEDEDEED replicate 1	0.007684	0.002684	1e-06	1e-06	0.000684	0.025684	0.008684	1e-06
DEDEDEED replicate 2	0.007684	0.000684	0.000684	1e-06	1e-06	0.002684	0.035684	0.068684
DEDEDEED replicate 3	0.008684	0.015684	0.000684	0.001684	1e-06	0.000684	0.005684	1e-06
EDDEDEED replicate 1	0.010684	0.000684	1e-06	1e-06	1e-06	1e-06	0.013684	1e-06
EDDEDEED replicate 2	0.012684	0.000684	1e-06	1e-06	1e-06	1e-06	0.026684	0.015684
EDDEDEED replicate 3	0.025684	0.004684	1e-06	1e-06	1e-06	0.021684	0.021684	0.006684
DEDDEEED replicate 1	0.005684	0.005684	0.025684	1e-06	1e-06	0.004684	0.028684	0.076684
DEDDEEED replicate 2	0.005684	0.001684	0.000684	0.005684	1e-06	1e-06	0.006684	1e-06
DEDDEEED replicate 3	0.007684	0.003684	0.000684	0.000684	0.001684	1e-06	1e-06	1e-06
EDDDEEED replicate 1	0.018684	0.011684	0.000684	0.000684	1e-06	1e-06	1e-06	0.004684
EDDDEEED replicate 2	0.020684	0.007684	1e-06	1e-06	1e-06	1e-06	1e-06	0.004684
EDDDEEED replicate 3	0.020684	0.000684	1e-06	1e-06	0.001684	1e-06	0.001684	0.005684
DDEDEEED replicate 1	0.013684	0.006684	1e-06	1e-06	1e-06	0.001684	0.012684	0.020684
DDEDEEED replicate 2	0.006684	1e-06	0.000684	1e-06	0.001684	0.025684	0.013684	0.069684
DDEDEEED replicate 3	0.009684	0.000684	1e-06	0.006684	1e-06	1e-06	0.018684	1e-06
DDDEEEED replicate 1	0.009684	1e-06	1e-06	1e-06	1e-06	1e-06	1e-06	1e-06
DDDEEEED replicate 2	0.006684	0.006684	1e-06	1e-06	1e-06	0.001684	1e-06	1e-06
DDDEEEED replicate 3	0.004684	1e-06	0.000684	0.000684	1e-06	0.008684	0.047684	0.077684
DEEEDDDE replicate 1	0.004684	1e-06	0.180684	1e-06	1e-06	1e-06	1e-06	1e-06
DEEEDDDE replicate 2	0.001684	0.001684	1e-06	1e-06	1e-06	1e-06	1e-06	1e-06
DEEEDDDE replicate 3	0.002684	0.000684	1e-06	1e-06	1e-06	0.015684	0.040684	0.026684
EDEEDDDE replicate 1	0.012684	1e-06	1e-06	1e-06	0.000684	1e-06	1e-06	0.004684
EDEEDDDE replicate 2	0.014684	0.001684	1e-06	1e-06	1e-06	0.035684	0.065684	0.020684
EDEEDDDE replicate 3	0.017684	1e-06	1e-06	1e-06	1e-06	1e-06	1e-06	1e-06
EEDDEDDE replicate 1	0.014684	0.000684	1e-06	1e-06	1e-06	1e-06	1e-06	1e-06
EEDDEDDE replicate 2	0.018684	0.000684	1e-06	1e-06	0.000684	1e-06	1e-06	1e-06
EEDDEDDE replicate 3	0.029684	1e-06	1e-06	1e-06	1e-06	1e-06	1e-06	0.003684
DEEDEDDE replicate 1	0.021684	1e-06	1e-06	1e-06	1e-06	1e-06	0.021684	1e-06
DEEDEDDE replicate 2	0.008684	0.002684	1e-06	1e-06	1e-06	1e-06	0.051684	1e-06
DEEDEDDE replicate 3	0.014684	1e-06	1e-06	1e-06	1e-06	1e-06	0.007684	1e-06
EDEDEDDE replicate 1	0.015684	1e-06	0.029684	0.000684	1e-06	1e-06	0.003684	0.000684
EDEDEDDE replicate 2	0.009684	1e-06	0.035684	1e-06	1e-06	1e-06	1e-06	1e-06
EDEDEDDE replicate 3	0.013684	1e-06	1e-06	1e-06	1e-06	1e-06	0.003684	1e-06
DEDEEDDE replicate 1	0.000684	0.008684	0.002684	0.013684	0.007684	0.053684	0.009684	0.027684
DEDEEDDE replicate 2	0.006684	0.002684	1e-06	1e-06	0.001684	1e-06	1e-06	1e-06
DEDEEDDE replicate 3	0.004684	0.003684	1e-06	0.008684	1e-06	0.001684	0.050684	0.023684
EDDEEDDE replicate 1	0.016684	1e-06	0.001684	1e-06	1e-06	1e-06	0.001684	1e-06
EDDEEDDE replicate 2	0.015684	1e-06	1e-06	1e-06	1e-06	1e-06	0.010684	1e-06
EDDEEDDE replicate 3	0.020684	1e-06	0.021684	1e-06	1e-06	1e-06	0.005684	1e-06
DDEEEDDE replicate 1	0.007684	0.000684	1e-06	1e-06	1e-06	0.010684	0.110684	0.022684
DDEEEDDE replicate 2	0.018684	1e-06	1e-06	1e-06	0.030684	0.014684	0.077684	0.036684
DDEEEDDE replicate 3	0.011684	1e-06	1e-06	1e-06	1e-06	0.017684	0.086684	0.020684
EEDDDEDE replicate 1	0.021684	0.015684	0.019684	0.002684	1e-06	0.000684	0.092684	0.002684
EEDDDEDE replicate 2	0.024684	0.007684	1e-06	1e-06	0.000684	0.009684	0.048684	0.013684
EEDDDEDE replicate 3	0.021684	0.003684	1e-06	0.002684	0.001684	0.002684	0.000684	1e-06
DEEDDEDE replicate 1	0.006684	0.011684	0.003684	1e-06	0.000684	0.001684	1e-06	0.000684
DEEDDEDE replicate 2	0.004684	1e-06	0.001684	1e-06	0.007684	0.008684	0.005684	1e-06
DEEDDEDE replicate 3	0.005684	0.000684	1e-06	0.003684	0.002684	0.012684	0.044684	0.023684
EDEDDEDE replicate 1	1e-06	1e-06	1e-06	1e-06	1e-06	1e-06	1e-06	0.002684
EDEDDEDE replicate 2	0.000684	1e-06	1e-06	1e-06	1e-06	1e-06	1e-06	0.001684
EDEDDEDE replicate 3	0.000684	1e-06	1e-06	1e-06	1e-06	1e-06	0.052684	0.007684
DEDEDEDE replicate 1	0.000684	1e-06	0.010684	1e-06	0.001684	0.019684	0.072684	0.001684
DEDEDEDE replicate 2	0.000684	1e-06	0.017684	0.003684	0.006684	0.022684	0.077684	0.003684
DEDEDEDE replicate 3	1e-06	1e-06	0.002684	1e-06	0.006684	0.014684	0.102684	0.002684
EDDEDEDE replicate 1	0.000684	1e-06	1e-06	1e-06	1e-06	0.015684	0.057684	0.030684
EDDEDEDE replicate 2	1e-06	1e-06	1e-06	1e-06	1e-06	0.005684	0.067684	0.041684
EDDEDEDE replicate 3	0.000684	1e-06	0.000684	0.008684	0.056684	0.037684	0.084684	0.027684
DDEEDEDE replicate 1	1e-06	0.006684	0.000684	0.001684	0.042684	0.072684	0.112684	0.016684
DDEEDEDE replicate 2	1e-06	0.032684	0.011684	0.017684	0.077684	0.069684	0.083684	0.019684
DDEEDEDE replicate 3	0.000684	0.033684	0.007684	0.013684	0.077684	0.055684	0.056684	0.039684
DEDDEEDE replicate 1	0.004684	0.008684	0.022684	0.007684	0.007684	0.032684	0.144684	0.020684
DEDDEEDE replicate 2	0.002684	0.009684	0.016684	0.002684	0.005684	0.038684	0.112684	1e-06
DEDDEEDE replicate 3	0.003684	0.003684	0.013684	0.000684	0.000684	0.017684	0.094684	1e-06
EDDDEEDE replicate 1	0.003684	0.000684	0.003684	1e-06	0.002684	0.003684	0.081684	1e-06
EDDDEEDE replicate 2	0.002684	0.002684	0.006684	0.002684	0.002684	0.001684	0.041684	1e-06
EDDDEEDE replicate 3	0.003684	1e-06	0.002684	0.010684	0.008684	0.022684	0.114684	1e-06
DDEDEEDE replicate 1	0.003684	0.003684	0.006684	0.011684	0.036684	0.012684	0.058684	0.037684
DDEDEEDE replicate 2	0.002684	0.008684	0.001684	0.002684	0.009684	0.033684	0.127684	0.058684
DDEDEEDE replicate 3	0.003684	0.003684	0.009684	0.045684	0.054684	0.028684	0.084684	0.062684
DDDEEEDE replicate 1	0.001684	0.006684	0.026684	0.006684	0.020684	0.031684	0.107684	0.061684
DDDEEEDE replicate 2	0.002684	0.034684	0.019684	0.024684	0.041684	0.067684	0.080684	0.017684
DDDEEEDE replicate 3	0.002684	0.033684	0.033684	0.013684	0.022684	0.035684	0.107684	0.070684
EEDDDDEE replicate 1	0.003684	0.011684	0.014684	0.005684	0.016684	0.091684	0.057684	0.005684
EEDDDDEE replicate 2	0.001684	0.002684	0.011684	0.000684	0.001684	0.083684	0.061684	0.001684
EEDDDDEE replicate 3	0.003684	0.010684	0.047684	0.016684	0.004684	0.037684	0.023684	0.003684
DEEDDDEE replicate 1	0.001684	0.007684	0.014684	0.001684	0.005684	0.058684	0.062684	0.021684
DEEDDDEE replicate 2	0.002684	1e-06	0.004684	1e-06	0.000684	0.024684	0.011684	0.013684
DEEDDDEE replicate 3	0.002684	0.001684	0.004684	0.000684	0.000684	0.027684	0.061684	0.047684
EDEDDDEE replicate 1	0.027684	1e-06	0.000684	0.000684	0.005684	0.072684	0.037684	0.014684
EDEDDDEE replicate 2	0.049684	0.002684	0.000684	0.001684	0.001684	0.004684	0.016684	0.044684
EDEDDDEE replicate 3	0.029684	0.005684	0.007684	0.001684	0.008684	0.103684	0.056684	0.053684
DEDEDDEE replicate 1	0.069684	0.005684	0.010684	0.006684	0.025684	0.056684	0.057684	0.017684
DEDEDDEE replicate 2	0.041684	0.004684	0.011684	0.005684	0.039684	0.132684	0.069684	0.018684
DEDEDDEE replicate 3	0.030684	0.013684	0.002684	0.012684	0.053684	0.121684	0.074684	0.062684
EDDEDDEE replicate 1	0.047684	0.035684	0.035684	1e-06	1e-06	0.073684	0.071684	0.011684
EDDEDDEE replicate 2	1e-06	0.006684	0.013684	1e-06	0.006684	0.029684	0.034684	0.017684
EDDEDDEE replicate 3	1e-06	0.002684	0.026684	0.002684	1e-06	0.038684	0.050684	0.006684
DDEEDDEE replicate 1	1e-06	0.003684	0.005684	0.006684	0.026684	0.057684	0.025684	0.044684
DDEEDDEE replicate 2	1e-06	0.003684	0.015684	0.002684	0.003684	0.061684	0.063684	0.050684
DDEEDDEE replicate 3	1e-06	0.003684	0.011684	0.002684	0.013684	0.048684	0.028684	0.068684
DEDDEDEE replicate 1	0.000684	1e-06	0.016684	0.007684	0.011684	0.040684	0.030684	0.019684
DEDDEDEE replicate 2	0.000684	1e-06	0.006684	0.002684	0.007684	0.058684	0.047684	0.024684
DEDDEDEE replicate 3	0.001684	0.008684	0.000684	0.002684	0.019684	0.079684	0.045684	0.076684
EDDDEDEE replicate 1	1e-06	0.001684	0.002684	0.000684	0.004684	0.085684	0.041684	0.030684
EDDDEDEE replicate 2	0.001684	0.035684	0.024684	0.007684	0.024684	0.085684	0.035684	0.048684
EDDDEDEE replicate 3	0.000684	0.023684	0.009684	0.005684	0.032684	0.100684	0.042684	0.078684
DDDEEDEE replicate 1	0.002684	0.012684	0.032684	0.001684	1e-06	1e-06	1e-06	0.010684
DDDEEDEE replicate 2	0.000684	0.000684	0.012684	0.005684	0.005684	0.021684	0.035684	0.020684
DDDEEDEE replicate 3	0.001684	1e-06	0.008684	1e-06	1e-06	0.012684	0.028684	0.021684
DEDDDEEE replicate 1	1e-06	1e-06	0.007684	1e-06	0.010684	0.007684	0.027684	0.020684
DEDDDEEE replicate 2	0.000684	1e-06	0.008684	0.015684	0.017684	0.015684	0.043684	0.023684
DEDDDEEE replicate 3	0.000684	1e-06	0.014684	0.006684	0.001684	0.004684	0.012684	0.016684
EDDDDEEE replicate 1	0.000684	1e-06	0.006684	0.007684	0.038684	0.012684	0.030684	0.021684
EDDDDEEE replicate 2	1e-06	0.002684	0.005684	0.023684	0.060684	0.012684	0.025684	0.032684
EDDDDEEE replicate 3	0.001684	1e-06	1e-06	0.000684	1e-06	1e-06	1e-06	0.010684
DDEDDEEE replicate 1	0.002684	0.000684	0.004684	0.008684	0.017684	0.015684	0.025684	0.027684
DDEDDEEE replicate 2	0.001684	0.008684	0.003684	0.014684	0.040684	0.024684	0.025684	0.040684
DDEDDEEE replicate 3	1e-06	0.020684	0.009684	0.003684	1e-06	0.001684	0.002684	0.013684
DDDEDEEE replicate 1	0.002684	0.017684	0.037684	0.000684	0.006684	0.021684	0.031684	0.020684
DDDEDEEE replicate 2	0.002684	0.008684	0.031684	0.001684	1e-06	0.001684	0.005684	0.011684
DDDEDEEE replicate 3	0.004684	0.005684	0.012684	0.001684	1e-06	0.000684	0.002684	0.012684
DDDDEEEE replicate 1	0.002684	0.013684	0.026684	0.019684	0.009684	0.009684	0.028684	0.020684
DDDDEEEE replicate 2	0.003684	0.008684	0.012684	0.008684	0.006684	0.008684	0.038684	0.022684
DDDDEEEE replicate 3	0.004684	0.006684	0.016684	0.011684	0.019684	0.008684	0.022684	0.025684

## Sheet: Figure2b
treatment	OD season 1	OD season 2	OD season 3	OD season 4	OD season 5	OD season 6	OD season 7	OD season 8
no-drug replicate 1	0.054667	0.043667	0.072667	0.058667	0.056667	0.057667	0.109667	0.046667
no-drug replicate 2	0.051667	0.043667	0.079667	0.062667	0.055667	0.047667	0.095667	0.042667
no-drug replicate 3	0.059667	0.045667	0.080667	0.053667	0.063667	0.177667	0.129667	0.144667
no-drug replicate 4	0.058667	0.044667	0.079667	0.050667	0.063667	0.166667	0.133667	0.099667
no-drug replicate 5	0.061667	0.040667	0.075667	0.041667	0.078667	0.067667	0.101667	0.038667
no-drug replicate 6	0.060667	0.034667	0.075667	0.071667	0.059667	0.083667	0.096667	0.111667
DDDDDDDD replicate 1	0.013667	0.003667	0.003667	0.007667	0.002667	0.003667	0.019667	0.038667
DDDDDDDD replicate 2	0.012667	0.003667	0.004667	0.002667	0.003667	0.016667	0.090667	0.076667
DDDDDDDD replicate 3	0.011667	0.003667	0.007667	0.013667	0.019667	0.081667	0.123667	0.053667
EEEEEEEE replicate 1	0.025667	0.006667	0.003667	0.002667	0.003667	0.004667	0.021667	0.028667
EEEEEEEE replicate 2	0.025667	0.004667	0.003667	0.002667	0.003667	0.003667	0.014667	0.002667
EEEEEEEE replicate 3	0.038667	0.005667	0.003667	0.002667	0.003667	0.008667	0.028667	0.035667
50-50 replicate 1	0.010667	0.002667	0.003667	0.002667	0.003667	0.003667	0.055667	0.004667
50-50 replicate 2	0.009667	0.005667	0.002667	0.002667	0.002667	0.005667	0.075667	0.003667
50-50 replicate 3	0.006667	0.003667	0.011667	0.026667	0.027667	0.082667	0.049667	0.052667
50-50 replicate 4	0.005667	0.004667	0.003667	0.003667	0.002667	0.002667	0.006667	0.003667
50-50 replicate 5	0.006667	0.002667	0.008667	0.018667	0.022667	0.078667	0.051667	0.050667
50-50 replicate 6	0.006667	0.005667	0.005667	0.004667	0.010667	0.050667	0.097667	0.031667
EDEDEDDE replicate 3	0.017667	0.003667	0.001667	0.002667	0.001	0.002667	0.007667	0.002667
EDEDEDDE replicate 2	0.013667	0.003667	0.039667	0.002667	0.000667	0.001667	0.001667	0.002667
EDEDEDDE replicate 1	0.019667	0.003667	0.033667	0.004667	0.001667	0.002667	0.007667	0.004667

## Sheet: Figure2c
treatment	OD season 1	OD season 2	OD season 3	OD season 4	OD season 5	OD season 6	OD season 7	OD season 8
EEEEDDDD replicate 1	0.014667	0.002667	0.001	0.003667	0.003667	0.001	0.000667	0.002667
EEEEDDDD replicate 2	0.011667	0.000667	0.001	0.018667	0.011667	0.008667	0.000667	0.000667
EEEEDDDD replicate 3	0.014667	0.000667	0.001	0.001667	0.002667	0.001	0.001	0.004667
EDEDEDDE replicate 1	0.019667	0.003667	0.033667	0.004667	0.001667	0.002667	0.007667	0.004667
EDEDEDDE replicate 2	0.013667	0.003667	0.039667	0.002667	0.000667	0.001667	0.001667	0.002667
EDEDEDDE replicate 3	0.017667	0.003667	0.001667	0.002667	0.001	0.002667	0.007667	0.002667
EDDEEDDE replicate 1	0.020667	0.003667	0.005667	0.001667	0.001667	0.000667	0.005667	0.003667
EDDEEDDE replicate 2	0.019667	0.003667	0.001667	0.001667	0.001667	0.001667	0.014667	0.001667
EDDEEDDE replicate 3	0.024667	0.002667	0.025667	0.001667	0.002667	0.001667	0.009667	0.001667
EEDDDDEE replicate 1	0.038667	0.041667	0.022667	0.013667	0.007667	0.007667	0.002667	0.009667
EEDDDDEE replicate 2	0.039667	0.046667	0.063667	0.025667	0.014667	0.007667	0.006667	0.006667
EEDDDDEE replicate 3	0.033667	0.034667	0.080667	0.078667	0.021667	0.017667	0.034667	0.013667
EDDEDDEE replicate 1	0.032667	0.049667	0.055667	0.012667	0.001667	0.001667	0.001	0.001667
EDDEDDEE replicate 2	0.038667	0.097667	0.072667	0.012667	0.004667	0.002667	0.000667	0.002667
EDDEDDEE replicate 3	0.035667	0.100667	0.105667	0.012667	0.002667	0.001	0.001	0.001667
no-drug replicate 1	0.054667	0.043667	0.072667	0.058667	0.056667	0.057667	0.109667	0.046667
no-drug replicate 2	0.051667	0.043667	0.079667	0.062667	0.055667	0.047667	0.095667	0.042667
no-drug replicate 3	0.059667	0.045667	0.080667	0.053667	0.063667	0.177667	0.129667	0.144667
no-drug replicate 4	0.058667	0.044667	0.079667	0.050667	0.063667	0.166667	0.133667	0.099667
no-drug replicate 5	0.061667	0.040667	0.075667	0.041667	0.078667	0.067667	0.101667	0.038667
no-drug replicate 6	0.060667	0.034667	0.075667	0.071667	0.059667	0.083667	0.096667	0.111667

## Sheet: Figure3a
Treatment	Rate of adaptation	Final growth rate
no drug	0.004305	0.856744
no drug	0.005496	0.854456
no drug	0.004894	0.869347
no drug	0.005109	0.973435
no drug	0.003882	0.700887
no drug	0.005314	0.923656
no drug	0.005653	0.864624
ERY	0.005059	0.571841
ERY	0.001892	0.467474
ERY	0.004494	0.508337
ERY	0.003166	0.474474
ERY	0.003636	0.674338
ERY	0.002961	0.514875
ERY	0.004297	0.525384
ERY	0.001972	0.695164
DOX	0.0009	0.519404
DOX	0.00367	0.768443
DOX	0.001169	0.536238
DOX	0.001062	0.532315
DOX	0.003307	0.757547
DOX	0.002493	0.510986
ERY-DOX	0.000998	0.434379
ERY-DOX	0.000848	0.440417
ERY-DOX	0.002623	0.493064
ERY-DOX	0.000977	0.476357
ERY-DOX	0.00123	0.517472
ERY-DOX	0.00388	0.48498
ERY-DOX	0.001036	0.465866
ERY-DOX	0.003049	0.532421
DOX-ERY	0.000964	0.469773
DOX-ERY	0.002699	0.445221
DOX-ERY	0.001649	0.481031
DOX-ERY	0.002481	0.521661
DOX-ERY	0.001531	0.373888
DOX-ERY	0.002193	0.403176
DOX-ERY	0.002081	0.517968
DOX-ERY	0.003236	0.448221
50-50	0.002773	0.478797
50-50	0.005128	0.396169
50-50	0.007413	0.372521
50-50	0.005815	0.470958
50-50	0.010326	0.658263
50-50	0.005468	0.552363
50-50	0.01346	0.710847
50-50	0.007131	0.668652

## Sheet: Figure3b
treatment (sampled at 24h)	no drug replicate 1	no drug replicate 2	ERY/DOX replicate 1	ERY/DOX replicate 2	ERY/DOX replicate 3	50-50 replicate 1	50-50 replicate 2	50-50 replicate 3				treatment (sampled at 96h)	no drug replicate 1	no drug replicate 2	ERY/DOX replicate 1	ERY/DOX replicate 2	ERY/DOX replicate 3	50-50 replicate 1	50-50 replicate 2	50-50 replicate 3
approximate genome position (Kb)	normalised coverage (relative to mean)	normalised coverage (relative to mean)	normalised coverage (relative to mean)	normalised coverage (relative to mean)	normalised coverage (relative to mean)	normalised coverage (relative to mean)	normalised coverage (relative to mean)	normalised coverage (relative to mean)				approximate genome position (Kb)	normalised coverage (relative to mean)	normalised coverage (relative to mean)	normalised coverage (relative to mean)	normalised coverage (relative to mean)	normalised coverage (relative to mean)	normalised coverage (relative to mean)	normalised coverage (relative to mean)	normalised coverage (relative to mean)
0.001	0.924027	0.957637	0.969858	1.01603	1.02293	1.02856	1.022	1.02382				0.001	0.941451	0.950775	0.886187	0.927016	0.951999	0.879011	0.872015	0.891054
4.64067	1.00778	0.96727	1.03238	1.07478	1.06615	1.05896	1.05455	1.07521				4.64067	0.999088	0.9771	0.913837	0.926375	0.998477	0.925906	0.907737	0.955628
9.28035	1.00043	0.998619	1.01665	1.05444	1.06742	1.10311	1.06752	1.07549				9.28035	0.980047	1.0034	0.92137	0.961739	1.00794	0.917246	0.921312	0.969385
13.92	0.959179	0.979318	1.00177	1.0246	1.01488	1.11329	0.984553	1.07835				13.92	0.9626	0.970392	0.939218	0.986697	1.03126	0.975049	0.950092	0.94973
18.5597	0.996658	1.00079	1.04735	1.08281	1.07557	1.0727	1.08748	1.10717				18.5597	0.988344	1.00812	0.937132	0.976183	1.01802	0.908166	0.937881	0.965279
23.1994	0.922894	0.953207	0.955966	1.02129	0.99072	1.03283	1.01367	1.03872				23.1994	0.934767	0.960573	0.845908	0.905224	0.941324	0.88589	0.863756	0.931399
27.8391	0.961361	0.944423	1.00731	1.02091	1.0164	1.0486	1.04536	1.07071				27.8391	0.965273	0.975224	0.883862	0.946253	0.956049	0.879062	0.89788	0.937583
32.4787	0.951335	0.928803	0.97504	1.00328	1.00124	1.05978	1.03652	1.02007				32.4787	0.955218	0.94929	0.868007	0.924375	0.919521	0.880042	0.890708	0.888855
37.1184	0.964193	0.94655	0.993035	1.03439	1.03688	1.06081	1.04714	1.03509				37.1184	0.971831	0.968859	0.89115	0.931187	0.96866	0.874857	0.898693	0.934007
41.7581	0.97713	0.974702	0.994511	1.03956	1.05044	1.05125	1.06539	1.07707				41.7581	0.995362	0.984897	0.896179	0.936689	1.00076	0.900157	0.931056	0.944164
46.3978	0.947026	0.943227	0.96788	0.987004	1.00932	1.04771	1.02311	1.01482				46.3978	0.917576	0.944185	0.847036	0.900758	0.945063	0.888775	0.877415	0.906024
51.0374	0.964917	0.981107	1.01525	1.04013	1.06098	1.06736	1.06586	1.06605				51.0374	0.975733	0.997912	0.900493	0.949035	0.989436	0.914702	0.913424	0.932561
55.6771	1.02135	1.05841	1.07074	1.09213	1.09281	1.12637	1.09404	1.12313				55.6771	1.01198	1.02693	0.935195	0.991692	1.03098	0.977515	0.9598	1.01592
60.3168	0.931143	0.939934	0.928562	0.99493	1.01064	1.00275	1.01644	1.02227				60.3168	0.924168	0.9372	0.84786	0.886035	0.947252	0.862183	0.878537	0.907289
64.9565	0.900784	0.902634	0.925369	0.997204	0.988029	0.980809	0.993639	1.01847				64.9565	0.912801	0.930666	0.828457	0.871576	0.899373	0.857143	0.856048	0.875071
69.5961	0.929798	0.925541	0.939398	0.980242	0.998978	1.02847	0.980145	1.01177				69.5961	0.947652	0.962854	0.849247	0.892689	0.940065	0.869785	0.895547	0.898678
74.2358	0.984166	1.00619	1.00633	1.05092	1.052	1.04949	1.03501	1.06518				74.2358	0.977814	0.99076	0.902328	0.946653	0.95841	0.928616	0.919721	0.939121
78.8755	0.924793	0.92495	0.936613	0.989828	0.995954	0.984335	0.993486	1.01366				78.8755	0.924429	0.937951	0.848721	0.885	0.914104	0.85063	0.857582	0.876893
83.5152	1.04852	1.02715	1.0767	1.0986	1.09656	1.12162	1.09539	1.12176				83.5152	1.02557	1.00563	0.956134	0.984089	1.04338	0.957559	0.956627	1.01094
88.1548	1.00391	0.972017	1.0284	1.05952	1.05274	1.06613	1.05463	1.06097				88.1548	0.971019	0.990976	0.914982	0.933295	1.00313	0.912026	0.907497	0.93764
92.7945	0.925672	0.926343	0.956523	1.01051	0.998562	0.997732	1.00437	1.00514				92.7945	0.937984	0.933036	0.849753	0.897992	0.909559	0.866846	0.862803	0.89799
97.4342	0.954391	0.941254	0.94035	1.01323	1.02879	1.01746	1.01812	1.01928				97.4342	0.943131	0.948664	0.878443	0.931085	0.94362	0.900419	0.889915	0.915069
102.074	0.973694	0.98156	0.982178	1.05148	1.05911	1.05026	1.05159	1.05942				102.074	0.982268	0.982475	0.912771	0.95529	0.991007	0.904705	0.923755	0.946884
106.714	0.980257	0.993395	1.01986	1.03601	1.05283	1.05857	1.0412	1.0573				106.714	0.988994	1.01621	0.894604	0.954479	0.977905	0.915146	0.906052	0.956667
111.353	0.989399	0.972365	1.0012	1.05576	1.0384	1.06255	1.04289	1.06764				111.353	1.00921	0.992263	0.915182	0.927052	0.970999	0.917882	0.918261	0.947917
115.993	0.962944	0.963243	0.960242	1.0265	1.0373	1.03142	1.01477	1.01996				115.993	0.971345	0.965724	0.899164	0.923228	0.962317	0.91208	0.910309	0.92418
120.633	1.00467	1.01528	1.06375	1.06736	1.057	1.05809	1.05527	1.07855				120.633	0.991868	0.994334	0.924887	0.968559	0.978264	0.945316	0.938249	0.988135
125.272	0.987613	0.961568	0.98729	1.03784	1.03171	1.06245	1.02474	1.04298				125.272	0.987465	0.970966	0.913905	0.952795	0.944299	0.920602	0.913992	0.932344
129.912	0.976573	0.978738	1.00087	1.01304	1.03475	1.02804	1.04532	1.00994				129.912	0.978244	0.976316	0.896829	0.916208	0.979416	0.903935	0.914067	0.930476
134.552	0.999628	1.01321	1.01239	1.04081	1.04528	1.0463	1.04453	1.07109				134.552	0.995158	1.00561	0.921439	0.943978	0.970276	0.915006	0.939035	0.957724
139.191	0.998998	0.967798	1.00761	1.03576	1.02608	1.00575	1.03937	1.07185				139.191	0.982285	0.980921	0.897792	0.935779	0.974695	0.906209	0.908459	0.949056
143.831	1.00398	0.999534	1.02571	1.05701	1.05287	1.03563	1.0451	1.05067				143.831	1.00321	1.02058	0.9219	0.980885	0.98612	0.920574	0.916507	0.962717
148.471	1.07337	1.07668	1.1243	1.12119	1.13371	1.1341	1.12606	1.14412				148.471	1.0779	1.08421	0.98901	1.02537	1.01795	0.985172	0.998854	1.00826
153.11	1.09201	1.09164	1.1275	1.1299	1.1267	1.12458	1.11172	1.14825				153.11	1.07621	1.04598	0.978315	1.02141	1.06297	0.970685	0.994514	1.0463
157.75	0.943486	0.932311	0.96549	1.00797	0.997916	0.988687	0.974156	0.997877				157.75	0.94626	0.969505	0.878125	0.905192	0.927148	0.893772	0.855986	0.899959
162.39	0.928684	0.934421	0.963267	1.00804	0.995294	0.981715	0.982672	0.997263				162.39	0.945886	0.943972	0.866691	0.887117	0.912333	0.835687	0.874574	0.903022
167.029	1.00508	0.992527	1.03093	1.02979	1.0482	1.03854	1.04295	1.0499				167.029	1.03605	1.02582	0.92161	0.954999	0.971202	0.921425	0.940672	0.948368
171.669	0.914353	0.877787	0.910329	0.949671	0.975111	0.973991	0.95893	0.957919				171.669	0.91929	0.933737	0.848704	0.879394	0.878803	0.852735	0.843333	0.851124
176.309	1.00234	0.976858	1.01933	1.02751	1.04849	1.01975	1.02292	1.02791				176.309	0.989184	0.981957	0.912016	0.939628	0.975552	0.903289	0.900634	0.95062
180.948	0.983104	0.985623	1.01956	1.018	1.04843	1.0324	1.00285	1.02464				180.948	0.98774	0.989242	0.910802	0.932001	0.978239	0.918641	0.894173	0.939029
185.588	0.945683	0.948119	0.94738	0.995176	1.02115	1.02244	1.01531	1.0105				185.588	0.97244	0.97826	0.870254	0.919486	0.958976	0.891791	0.882603	0.918039
190.228	0.991573	1.00387	1.02459	1.05156	1.03813	1.0422	1.04086	1.02765				190.228	0.976206	1.0028	0.937275	0.931045	0.979672	0.910825	0.926642	0.924643
194.867	1.01011	1.00689	1.05084	1.04963	1.04198	1.04559	1.04616	1.04543				194.867	1.01695	1.00439	0.913595	0.988349	0.993574	0.909647	0.942432	0.961304
199.507	1.01249	1.03767	1.00584	1.0301	1.04868	1.02942	1.04974	1.04847				199.507	1.00864	1.02396	0.917915	0.931479	0.979929	0.920851	0.894705	0.95529
204.147	0.936188	0.939088	0.955723	0.993582	1.01252	0.999539	0.98573	0.973139				204.147	0.95089	0.945108	0.874896	0.893357	0.921777	0.895804	0.860609	0.905968
208.786	0.950379	0.926515	0.96307	0.984815	0.977132	1.0013	0.9651	0.989665				208.786	0.944402	0.966195	0.884872	0.900979	0.921112	0.884528	0.883241	0.911325
213.426	1.00904	0.993798	1.00162	1.04828	1.05511	1.04519	1.0191	1.02213				213.426	1.01394	1.01543	0.908142	0.941823	0.984443	0.941966	0.933384	0.961423
218.066	0.996926	0.984682	1.00718	1.05336	1.03084	1.03067	1.01533	1.02904				218.066	1.02371	0.985109	0.911343	0.93778	0.983	0.922839	0.901349	0.932465
222.705	1.05265	1.05847	1.07776	1.12562	1.12944	1.14041	1.10467	1.1531				222.705	1.04151	1.03123	0.954101	0.99225	1.05343	0.977637	0.964338	0.999986
227.345	1.01872	1.0639	1.03635	1.07819	1.07611	1.10407	1.07745	1.11644				227.345	1.0181	1.03541	0.923174	0.973521	1.02781	0.928061	0.945463	0.960683
231.985	1.02363	1.02037	1.04392	1.03201	1.07899	1.0571	1.05737	1.05748				231.985	1.02867	1.01836	0.940814	0.940273	0.980501	0.946477	0.954953	0.977472
236.624	1.11748	1.09909	1.11359	1.14469	1.13685	1.13186	1.11322	1.13971				236.624	1.11966	1.09277	1.0252	1.04291	1.0709	0.981075	1.01912	1.03723
241.264	0.952247	0.93349	0.978784	0.996437	0.991413	0.984739	0.988391	1.00079				241.264	0.953861	0.971804	0.872173	0.909051	0.9412	0.895906	0.891679	0.907476
245.904	0.986562	0.954273	1.0099	1.02294	1.01956	1.0179	1.0115	1.01053				245.904	0.979818	0.989939	0.923027	0.932507	0.967826	0.935563	0.893182	0.935138
250.543	1.0299	0.99737	1.04898	1.0413	1.06117	1.028	1.03136	1.06174				250.543	1.01798	1.02274	0.9229	0.953655	0.98817	0.913925	0.946706	0.966365
255.183	1.04406	1.00708	1.05523	1.08341	1.0641	1.06934	1.04575	1.07183				255.183	1.0184	1.02994	0.958707	0.961844	0.996024	0.939245	0.94186	0.983731
259.823	0.963692	0.958124	0.991285	1.00191	1.00694	1.0073	1.01805	0.990396				259.823	0.941723	0.96518	0.883086	0.93253	0.92005	0.888654	0.910094	0.919673
264.462	0.998445	1.00685	1.03063	1.03453	1.03366	1.03434	1.04266	1.02155				264.462	0.99954	1.00864	0.927663	0.936383	0.977555	0.931725	0.910905	0.951291
269.102	1.09983	1.12122	1.13583	1.14078	1.14849	1.10836	1.12396	1.11574				269.102	1.11172	1.10033	1.03887	1.04894	1.0648	1.0178	1.03107	1.05992
273.742	1.02493	1.02843	1.03261	1.03693	1.02761	1.03054	1.03089	1.01603				273.742	1.01592	1.01138	1.87128	1.68977	1.90136	1.91063	1.99779	1.7301
278.382	0.91194	0.904687	0.934593	0.954209	0.946783	0.988551	0.940443	0.947598				278.382	0.910726	0.909527	1.86809	1.69513	1.89004	1.85484	2.02334	1.7067
283.021	0.847173	0.85051	0.844765	0.861723	0.887719	0.913153	0.903698	0.883942				283.021	0.847574	0.863491	1.74305	1.59849	1.77716	1.77629	1.89271	1.62008
287.661	0.962743	0.959532	0.999933	0.989998	0.978335	1.02208	0.967445	1.01594				287.661	0.961418	0.976248	1.93205	1.74827	1.96917	1.94477	2.09544	1.79047
292.301	1.18802	1.14417	1.25799	1.16233	1.20421	1.21589	1.17069	1.16369				292.301	1.16853	1.13986	2.35563	2.14078	2.3339	2.30863	2.52977	2.18012
296.94	0.912453	0.878359	0.924097	0.939211	0.937935	0.968055	0.946301	0.919081				296.94	0.91147	0.903931	1.8582	1.71333	1.90844	1.89564	2.00533	1.74102
301.58	1.04699	1.02281	1.06755	1.06933	1.08178	1.0646	1.07016	1.04917				301.58	1.04434	1.0446	2.10179	1.92168	2.13752	2.08568	2.26732	1.92314
306.22	1.02474	1.01975	1.03536	1.03295	1.03777	1.0541	1.01391	1.02319				306.22	0.987611	0.995652	2.03528	1.82963	2.05933	2.02174	2.19281	1.89153
310.859	1.09577	1.09421	1.14873	1.11884	1.14061	1.10972	1.11222	1.09519				310.859	1.11253	1.10165	2.16581	1.97224	2.14209	2.13397	2.32172	2.01552
315.499	1.09376	1.08269	1.10975	1.12705	1.11066	1.14713	1.11524	1.10149				315.499	1.106	1.08858	2.21641	2.08834	2.16697	2.17458	2.33569	2.15004
320.139	1.01176	1.03629	1.06251	1.04638	1.06714	1.07983	1.02522	1.04024				320.139	1.02982	1.01437	2.05929	1.97535	2.12088	2.07659	2.239	2.05005
324.778	0.955246	0.970822	0.968234	0.978864	0.976928	0.986527	0.952131	0.964602				324.778	0.950013	0.938792	1.92964	1.82479	1.9362	1.94327	2.06081	1.85865
329.418	1.01535	1.00394	1.04978	1.06379	1.05262	1.04331	1.00764	1.02259				329.418	1.00526	1.01314	2.07318	1.97732	2.07418	2.05597	2.20265	1.99672
334.058	0.992298	0.991287	1.00708	1.0054	1.0256	1.03591	0.968288	0.986608				334.058	0.995259	0.990358	2.01225	1.91414	1.99846	2.02951	2.14562	1.96961
338.697	0.93556	0.96845	0.973387	0.952199	0.979956	0.996969	0.970448	0.965211				338.697	0.947108	0.972039	1.92749	1.82978	1.9181	1.90181	2.08278	1.87356
343.337	1.06762	1.0715	1.08596	1.06784	1.08942	1.09186	1.05282	1.06159				343.337	1.04523	1.0702	2.1411	1.99352	2.1466	2.12635	2.27829	2.06552
347.977	0.907811	0.899431	0.891683	0.917404	0.924537	0.935895	0.910693	0.898231				347.977	0.882674	0.899536	1.81984	1.76629	1.84478	1.85602	1.97148	1.76255
352.616	0.941867	0.911044	0.942931	0.948297	0.985332	0.980277	0.949673	0.95464				352.616	0.937607	0.949776	1.936	1.80601	1.93006	1.90834	2.082	1.86084
357.256	0.962496	0.958933	0.978306	1.00086	0.993102	0.987982	0.998926	0.97252				357.256	0.937662	0.969846	1.96871	1.87809	1.97573	1.94491	2.1074	1.89973
361.896	0.937507	0.954845	0.94717	0.96781	0.972996	0.990688	0.958778	0.950316				361.896	0.95458	0.967743	1.92965	1.85801	1.94837	1.94838	2.098	1.88812
366.535	0.906555	0.924661	0.933828	0.947529	0.957746	0.944618	0.942824	0.930656				366.535	0.936666	0.927674	1.84709	1.78485	1.87043	1.87267	1.97208	1.82552
371.175	0.928081	0.952623	0.94589	0.972141	0.964659	0.960423	0.937184	0.930805				371.175	0.93253	0.949222	1.86576	1.80081	1.93	1.89188	2.02208	1.8355
375.815	0.968387	0.984398	0.982129	1.00377	1.0125	0.984009	1.00449	0.970153				375.815	0.958254	0.966208	1.96995	1.89714	1.98642	1.98341	2.13465	1.92734
380.454	1.24378	1.21101	1.22975	1.20024	1.22101	1.21448	1.23099	1.18714				380.454	1.25417	1.22902	2.09035	1.97097	2.06404	2.0559	2.20785	2.0126
385.094	0.967776	0.957036	1.00232	0.984954	0.981992	0.989835	0.989822	0.984924				385.094	0.996309	0.967951	1.95671	1.89203	1.95271	1.97004	2.13147	1.8974
389.734	1.06525	1.08903	1.05711	1.06884	1.07602	1.04216	1.05264	1.03772				389.734	1.066	1.05387	2.0648	1.9511	2.02924	2.01023	2.18631	1.98222
394.373	0.981281	0.990246	0.981058	1.00911	1.00005	0.984644	1.00287	0.991167				394.373	0.987718	1.00443	1.9693	1.88896	1.98194	1.98934	2.12596	1.92865
399.013	0.984755	0.959358	1.02922	1.01761	1.01854	1.01274	0.969097	0.996477				399.013	0.966553	0.973389	1.97373	1.87929	1.99959	2.02157	2.16104	1.90485
403.653	1.00912	1.03167	1.05664	1.0261	1.03825	1.01922	1.0157	1.00252				403.653	1.02351	1.03029	2.07954	1.96319	2.05113	2.06659	2.19357	2.00631
408.292	0.985314	0.981105	1.00663	1.02272	1.02052	1.00784	0.992383	0.993356				408.292	0.990777	0.987667	2.00737	1.92487	1.98928	1.98995	2.15616	1.94513
412.932	0.955208	0.96151	0.989326	0.968819	0.98533	0.98522	0.977297	0.96332				412.932	0.950098	0.960867	1.96208	1.85356	1.9506	1.95449	2.08905	1.86594
417.572	0.955088	0.967803	0.983006	0.976456	0.994019	0.988864	0.970188	0.933233				417.572	0.987106	0.963213	1.98671	1.8346	1.93272	1.9451	2.09461	1.89461
422.211	0.932495	0.962233	0.959299	0.954002	0.962102	0.962597	0.9242	0.940572				422.211	0.930151	0.953497	1.92035	1.82252	1.89832	1.9214	2.03936	1.84058
426.851	1.01211	0.978071	1.00801	1.025	1.01579	1.00339	0.993408	0.994413				426.851	1.02476	1.00551	2.05645	1.91365	2.00162	2.00964	2.15205	1.97357
431.491	0.965084	0.981	0.999888	0.984579	0.994703	0.95461	0.977076	0.967852				431.491	0.957518	0.994017	2.00845	1.87777	1.93914	2.00773	2.10688	1.92821
436.13	0.977379	0.952513	0.99728	0.993965	0.991266	0.984812	0.975818	0.965922				436.13	0.956892	0.988285	1.9817	1.86063	1.93479	1.98589	2.09398	1.88675
440.77	0.954802	0.975523	0.980447	0.964958	0.983045	0.958498	0.967565	0.939426				440.77	0.97566	0.966905	1.94305	1.83039	1.94669	1.97533	2.10859	1.87775
445.41	0.974096	0.958265	0.98261	0.998448	1.0085	0.979759	0.969082	0.960602				445.41	0.970966	1.00368	1.94574	1.87966	1.92766	1.99636	2.12192	1.88157
450.049	1.01348	0.993647	1.03407	0.987127	1.00227	1.01185	1.01382	0.999872				450.049	1.01262	1.0225	2.04226	1.91264	1.99922	1.99645	2.18058	1.96408
454.689	0.982556	0.974897	1.01623	1.02521	0.987912	0.997846	0.960124	0.976791				454.689	1.00934	0.979188	2.00902	1.89102	1.97869	1.97939	2.17348	1.94225
459.329	1.00572	0.987831	0.991348	1.00943	0.990835	1.00397	0.985679	0.988196				459.329	0.987166	1.00538	2.02295	1.88664	1.98444	1.99922	2.20087	1.9539
463.969	0.999526	1.00763	1.00336	1.0165	1.00761	0.993254	0.987104	0.979813				463.969	0.98679	0.99713	2.0178	1.88186	1.97632	2.00783	2.16678	1.89653
468.608	0.925283	0.93835	0.957159	0.92627	0.935421	0.938001	0.951483	0.923084				468.608	0.937452	0.96954	1.86983	1.80451	1.87527	1.91336	2.01703	1.82637
473.248	0.975667	0.969646	0.990168	0.97847	0.991064	0.98126	0.971787	0.965941				473.248	1.00974	0.999185	1.99762	1.86763	1.97851	2.00658	2.14853	1.91113
477.888	1.04821	1.04725	1.0547	1.02466	1.06143	1.02986	1.04696	0.998132				477.888	1.0549	1.04379	2.11863	1.97242	2.04337	2.08289	2.24722	2.00831
482.527	0.979896	0.983625	0.996909	1.00985	0.99816	1.00422	1.00133	0.958215				482.527	1.00565	0.976802	2.00417	1.92309	1.94847	1.9744	2.12568	1.92353
487.167	0.975276	0.962739	0.987634	0.982532	0.979674	0.970802	0.962395	0.946509				487.167	0.954024	0.950492	1.97262	1.84183	1.95891	1.95407	2.13437	1.89946
491.807	0.952392	0.930118	0.937831	0.952004	0.945726	0.927148	0.942689	0.917826				491.807	0.957786	0.949203	1.91096	1.78914	1.87197	1.90985	2.07171	1.81615
496.446	0.967328	0.99385	0.978478	0.956013	0.970353	0.961356	0.94881	0.932473				496.446	0.948709	0.97258	1.97922	1.84751	1.91105	1.9455	2.11952	1.85891
501.086	0.949613	0.928666	0.96522	0.960491	0.952798	0.930308	0.944227	0.940366				501.086	0.967328	1.00149	1.93383	1.83922	1.89397	1.94533	2.07989	1.86812
505.726	0.946447	0.952559	0.933587	0.94459	0.955938	0.94344	0.935855	0.919434				505.726	0.983337	0.9513	1.91879	1.8185	1.87269	1.94176	2.10934	1.85424
510.365	0.958257	0.989647	0.937689	0.960804	0.967253	0.949466	0.939794	0.925746				510.365	0.985032	0.975148	1.96933	1.86349	1.90922	1.95499	2.09592	1.85666
515.005	1.0088	0.991774	1.02289	0.985575	1.00604	0.992288	0.976015	0.966913				515.005	0.988507	0.994949	2.01152	1.9034	1.95201	1.98444	2.13611	1.90758
519.645	0.934353	0.907232	0.937158	0.929081	0.963898	0.933538	0.925856	0.887818				519.645	0.965984	0.945968	1.88605	1.7965	1.82412	1.90836	2.04748	1.81776
524.284	1.02947	1.02308	1.06562	0.9922	0.992993	0.995339	0.980881	0.963628				524.284	1.01269	1.01638	1.97028	1.93383	1.91389	1.98167	2.13984	1.92511
528.924	0.97748	0.976215	0.992717	1.01813	0.991544	0.966539	0.966213	0.947981				528.924	1.00363	0.995314	2.00543	1.88461	1.92326	2.00357	2.09654	1.90257
533.564	1.01943	1.03737	1.03808	1.0056	1.01719	1.0255	0.985935	1.00052				533.564	1.01297	1.04449	2.08044	1.93234	2.01217	2.08244	2.21947	1.96947
538.203	0.972373	0.987652	0.976145	0.941924	0.974051	0.948834	0.932928	0.932755				538.203	0.968761	0.963839	1.97678	1.84714	1.9068	1.96964	2.07907	1.8887
542.843	0.948773	0.977562	0.97618	0.948828	0.991207	0.947113	0.923422	0.909196				542.843	0.956777	0.976081	1.92042	1.82413	1.85875	1.97116	2.09926	1.83471
547.483	0.909397	0.887407	0.891831	0.906419	0.922517	0.880681	0.888419	0.870172				547.483	0.919436	0.894431	1.77729	1.73109	1.79106	1.85429	1.94344	1.74871
552.122	0.944278	0.956424	0.936999	0.948143	0.957488	0.930759	0.950165	0.91289				552.122	0.960412	0.949045	1.90939	1.82191	1.85798	1.91565	2.05915	1.8167
556.762	1.0644	1.09466	1.09716	1.05964	1.02883	1.05218	1.03446	0.982998				556.762	1.04293	1.04533	2.15721	1.99639	2.01533	2.1124	2.30941	2.06747
561.402	1.05417	1.05517	1.06636	1.03299	1.05749	1.0208	1.03222	1.01609				561.402	1.03886	1.05067	2.13325	1.9756	2.02598	2.07652	2.20991	2.04311
566.041	1.15779	1.17479	1.20131	1.12553	1.12651	1.1175	1.0784	1.06357				566.041	1.14393	1.09964	2.19989	1.9879	2.11008	2.10132	2.32313	1.9953
570.681	1.01118	1.03121	1.04685	0.992042	1.0018	0.989476	0.968734	0.980122				570.681	1.00584	1.01816	1.8056	1.65547	1.78125	1.79069	1.91215	1.68218
575.321	1.59912	1.57645	1.59504	1.4818	1.4672	1.45323	1.44514	1.42752				575.321	1.54966	1.5006	2.3238	2.05806	2.16605	2.26877	2.10786	2.1538
579.96	1.15287	1.21313	1.1951	1.10596	1.09614	1.08505	1.07071	1.09768				579.96	1.13407	1.12016	2.25621	1.92485	2.16649	2.19846	2.01379	2.06541
584.6	0.961972	0.960163	0.949277	0.945535	0.933119	0.933896	0.912313	0.894961				584.6	0.970688	0.943994	1.87228	1.61277	1.83504	1.91475	1.66978	1.70617
589.24	0.981523	0.973778	0.995167	0.930771	0.941803	0.939462	0.921211	0.91397				589.24	0.979641	0.960547	1.90104	1.66901	1.84542	1.91778	1.68421	1.75929
593.879	0.925921	0.905105	0.924041	0.889716	0.910601	0.895373	0.904889	0.89174				593.879	0.950343	0.953835	1.80925	1.60324	1.7968	1.88881	1.64039	1.66965
598.519	0.996084	0.971658	1.00995	0.984781	0.970677	0.978491	0.960857	0.927155				598.519	0.999242	1.01192	1.97787	1.71053	1.89341	1.98406	1.7477	1.7989
603.159	1.02317	1.03426	1.01706	1.0094	1.01704	1.06714	1.00022	1.08724				603.159	1.03253	1.01515	1.84081	1.63694	1.83563	1.89141	1.68993	1.70694
607.798	0.93575	0.917965	0.937788	0.916468	0.90494	0.915865	0.913611	0.901363				607.798	0.935768	0.952255	1.85313	1.59868	1.8339	1.89334	1.65965	1.67938
612.438	0.968152	0.982386	0.987498	0.952907	0.943033	0.931384	0.935348	0.912071				612.438	0.961825	0.967457	1.94001	1.67707	1.86686	1.9484	1.7031	1.74576
617.078	0.889084	0.899287	0.879287	0.897265	0.890207	0.854067	0.874029	0.837166				617.078	0.921277	0.898288	1.78056	1.55713	1.7294	1.8457	1.59442	1.64033
621.717	0.934392	0.932553	0.922367	0.911193	0.906172	0.911692	0.91693	0.889552				621.717	0.941977	0.958129	1.88469	1.61951	1.86661	1.92496	1.6563	1.67574
626.357	0.945133	0.988283	0.924543	0.934579	0.924474	0.89914	0.918799	0.88443				626.357	0.916248	0.952048	1.86335	1.5999	1.78403	1.88746	1.66751	1.66117
630.997	1.09038	1.08569	1.08415	1.03267	1.03082	1.01558	1.03025	1.00082				630.997	1.07078	1.08316	2.1061	1.83388	2.03363	2.10685	1.87815	1.95111
635.636	0.954714	0.961898	0.973053	0.974522	0.947236	0.92849	0.944503	0.900303				635.636	0.984852	0.988178	1.92045	1.69385	1.86613	1.95151	1.69322	1.77478
640.276	1.00302	0.997808	0.990818	0.956451	0.953635	0.945783	0.958271	0.944126				640.276	1.01501	0.992598	2.00739	1.72648	1.9374	2.02248	1.73344	1.80486
644.916	0.993006	0.956525	0.975435	0.963728	0.950583	0.938823	0.93306	0.917321				644.916	1.00667	0.981456	1.9601	1.66615	1.88894	1.94815	1.70821	1.76485
649.556	1.04651	1.06386	1.05242	0.969246	1.01478	0.972062	0.982366	0.964847				649.556	1.05391	1.02152	2.04804	1.78615	1.93535	2.02752	1.82979	1.84722
654.195	1.04276	1.02609	1.01341	1.00067	0.982638	0.968687	0.97118	0.966385				654.195	1.03343	1.01138	2.02673	1.73658	1.93067	2.03337	1.79891	1.83926
658.835	0.986408	1.01419	1.00319	0.96727	0.959981	0.950696	0.950795	0.918103				658.835	0.997852	0.977557	1.9156	1.70281	1.83866	1.95415	1.74138	1.76206
663.475	0.954434	0.907953	0.953993	0.929446	0.915229	0.910517	0.918538	0.874147				663.475	0.957796	0.95579	1.85563	1.61268	1.81869	1.88886	1.67884	1.70149
668.114	1.00011	0.976499	0.972835	0.962766	0.938052	0.936439	0.921638	0.926672				668.114	0.982401	0.98344	1.95006	1.67787	1.875	1.9631	1.71156	1.77586
672.754	1.08845	1.11069	1.10508	1.03869	1.02971	1.02568	1.01953	0.991855				672.754	1.06343	1.07369	2.17334	1.84382	2.01847	2.13751	1.88464	1.91769
677.394	0.997116	1.01888	0.987207	0.984983	0.972762	0.933229	0.943423	0.941906				677.394	1.01268	0.972339	1.95636	1.69906	1.91141	1.98336	1.73863	1.77461
682.033	1.03729	1.04036	1.04627	1.0102	1.02097	0.970986	0.967061	0.99227				682.033	1.02775	1.06694	1.66689	1.46581	1.57611	1.63046	1.50243	1.53137
686.673	0.952327	0.966438	0.933768	0.942585	0.920057	0.877863	0.913857	0.894237				686.673	0.975076	0.964803	0.858517	0.855336	0.77341	0.84628	0.8432	0.828512
691.313	0.980461	0.981445	0.997294	0.966825	0.940904	0.896526	0.951136	0.903997				691.313	1.02771	0.97829	0.87727	0.856411	0.798175	0.881122	0.856844	0.846219
695.952	1.00043	0.981638	0.994141	0.956573	0.965432	0.911694	0.912048	0.898518				695.952	0.976476	0.983979	0.876589	0.867099	0.776784	0.856179	0.864335	0.846684
700.592	0.981962	0.976369	0.976201	0.950655	0.93507	0.890367	0.920724	0.903645				700.592	0.967619	0.993854	0.879843	0.860636	0.787357	0.870555	0.868664	0.844803
705.232	1.00364	0.99216	1.00743	0.972846	0.967115	0.890855	0.944199	0.933068				705.232	1.02621	1.01039	0.908948	0.890319	0.797476	0.870604	0.877355	0.85934
709.871	1.01773	1.05609	1.00486	0.952381	0.972744	0.904767	0.941004	0.924338				709.871	0.997764	1.02365	0.902972	0.87969	0.81102	0.879177	0.874519	0.859288
714.511	1.00921	1.00767	0.999854	0.979314	0.982146	0.915119	0.938249	0.918508				714.511	0.9875	0.999134	0.875787	0.844749	0.78712	0.88697	0.867107	0.853805
719.151	0.917113	0.8834	0.903039	0.891546	0.898543	0.859952	0.862242	0.82346				719.151	0.925555	0.894316	0.820511	0.79659	0.732779	0.811698	0.809682	0.791821
723.79	0.952903	0.953398	0.93991	0.905533	0.911018	0.885385	0.901132	0.890851				723.79	0.964966	0.941516	0.861084	0.853745	0.769862	0.842612	0.847188	0.836395
728.43	0.983941	0.990708	0.984361	0.945014	0.958038	0.923695	0.903355	0.918441				728.43	0.982238	0.994549	0.87181	0.875135	0.786049	0.884696	0.868891	0.862804
733.07	1.10252	1.09521	1.09826	1.04639	1.03952	1.01139	1.01461	1.00359				733.07	1.07151	1.07695	0.978254	0.964757	0.832597	0.965252	0.941728	0.938077
737.709	0.951028	0.934536	0.9281	0.936512	0.924715	0.868649	0.868164	0.870479				737.709	0.949063	0.958741	0.863713	0.83941	0.757224	0.838022	0.83001	0.800013
742.349	1.02139	1.02504	1.00521	0.992668	0.958565	0.927648	0.953842	0.932784				742.349	1.03305	1.00147	0.883401	0.873273	0.778884	0.86767	0.871539	0.857896
746.989	1.04575	1.09126	1.06132	0.992197	0.986721	0.944076	0.953863	0.941999				746.989	1.04627	1.04902	0.908395	0.889772	0.795897	0.912341	0.891457	0.905537
751.628	1.00216	0.975257	0.996565	0.961344	0.945235	0.900385	0.926642	0.90169				751.628	0.989323	0.998862	0.868459	0.846347	0.773806	0.864722	0.858137	0.841984
756.268	0.933075	0.924013	0.90085	0.900571	0.895777	0.846309	0.864515	0.835923				756.268	0.938403	0.930522	0.825809	0.813782	0.72729	0.869092	0.8175	0.788341
760.908	0.985061	0.971714	0.9594	0.95027	0.931664	0.875297	0.943807	0.913788				760.908	0.961351	0.988957	0.867951	0.859536	0.762419	0.870594	0.86234	0.847357
765.547	1.05498	1.0276	1.04521	0.997732	1.00149	0.918309	0.978696	0.956906				765.547	1.05278	1.05435	0.927045	0.896566	0.837394	0.911667	0.89451	0.884069
770.187	1.00206	0.999971	0.987732	0.954327	0.955585	0.90243	0.933918	0.908058				770.187	1.02807	1.02186	0.88006	0.869567	0.790092	0.901779	0.889165	0.840223
774.827	1.01756	0.995556	0.986266	0.950065	0.970247	0.877504	0.928437	0.904152				774.827	1.00555	0.994026	0.88908	0.860506	0.782644	0.86371	0.877011	0.844948
779.466	1.02128	1.00314	1.00596	0.999664	0.973522	0.909389	0.956977	0.932397				779.466	1.01771	1.01663	0.912694	0.896775	0.793482	0.900224	0.891881	0.865686
784.106	0.990893	0.985921	0.980242	0.944897	0.928152	0.880898	0.914393	0.892098				784.106	0.956165	0.97195	0.873804	0.837118	0.761329	0.852664	0.841955	0.79745
788.746	1.03615	1.00758	0.975159	0.952343	0.948681	0.885197	0.926443	0.909956				788.746	1.01213	1.0004	0.884236	0.857308	0.784925	0.883469	0.873736	0.850924
793.385	0.996697	1.00088	0.98863	0.940356	0.941647	0.89645	0.91952	0.905015				793.385	0.994815	1.00462	0.876071	0.85544	0.761902	0.874111	0.878305	0.836495
798.025	0.992454	1.0217	0.998539	0.924181	0.958315	0.893642	0.934064	0.895614				798.025	1.00068	0.991606	0.877955	0.854747	0.762409	0.85642	0.879449	0.86934
802.665	1.0378	1.02616	0.999449	0.994851	0.955321	0.905005	0.930574	0.921796				802.665	1.04321	1.01472	0.896666	0.903176	0.793035	0.916175	0.859935	0.870235
807.304	1.08923	1.09129	1.0724	0.994974	1.00645	0.951771	0.981764	0.946433				807.304	1.05401	1.04668	0.954965	0.92966	0.832305	0.930558	0.93677	0.924654
811.944	1.10359	1.07901	1.07295	1.0204	0.996431	0.963095	0.984268	0.963414				811.944	1.09002	1.06857	0.981712	0.946748	0.829462	0.951268	0.943518	0.939534
816.584	1.09271	1.06061	1.04307	0.992776	0.98891	0.953235	0.977273	0.935256				816.584	1.06331	1.06462	0.942385	0.930554	0.837709	0.949006	0.910879	0.913462
821.223	0.937056	0.944081	0.934408	0.896814	0.884838	0.835204	0.866381	0.848414				821.223	0.924067	0.93606	0.835415	0.815477	0.737407	0.820699	0.828802	0.792252
825.863	0.95565	0.900044	0.920034	0.867862	0.880255	0.839332	0.87336	0.850792				825.863	0.932597	0.934523	0.841781	0.823077	0.699134	0.841809	0.823042	0.7947
830.503	0.945114	0.92762	0.900659	0.874435	0.859723	0.846532	0.868882	0.838702				830.503	0.917538	0.934771	0.844577	0.822317	0.730111	0.816804	0.816098	0.810245
835.143	0.927509	0.93445	0.898209	0.868512	0.854514	0.808975	0.82917	0.832266				835.143	0.912525	0.934219	0.821502	0.813716	0.730908	0.858959	0.810285	0.76424
839.782	0.945064	0.951982	0.909225	0.882385	0.882144	0.818769	0.848631	0.84609				839.782	0.950748	0.946592	0.829004	0.822179	0.720681	0.848653	0.822441	0.801643
844.422	1.23187	1.19185	1.22785	1.11401	1.10434	1.03548	1.06652	1.06817				844.422	1.19355	1.15876	1.09019	1.04562	0.915459	1.0354	1.03113	1.04798
849.062	0.975747	0.972934	0.964356	0.931165	0.913235	0.865406	0.911455	0.876895				849.062	0.964171	0.993389	0.864433	0.835116	0.745913	0.835584	0.852838	0.828238
853.701	0.964634	0.980166	0.943293	0.918663	0.921659	0.853874	0.88431	0.880497				853.701	0.98089	0.993231	0.868662	0.820345	0.746701	0.835001	0.852619	0.814622
858.341	0.98027	0.941139	0.953138	0.91671	0.906597	0.838678	0.88938	0.849332				858.341	0.975725	0.987222	0.859119	0.817254	0.759957	0.857314	0.817831	0.830163
862.981	0.972536	1.01474	0.984885	0.906421	0.913131	0.853402	0.895644	0.87854				862.981	0.97207	0.985409	0.887186	0.858641	0.749001	0.833301	0.859278	0.822326
867.62	0.92313	0.930727	0.883857	0.845628	0.864155	0.830472	0.859314	0.821171				867.62	0.934672	0.937132	0.823272	0.79478	0.70705	0.824764	0.819545	0.775361
872.26	0.962548	0.962712	0.950358	0.887755	0.902124	0.836086	0.898948	0.88427				872.26	0.975317	1.00702	0.845266	0.831576	0.739078	0.855852	0.838965	0.809718
876.9	0.950141	0.962006	0.931045	0.862626	0.885795	0.845664	0.869506	0.865832				876.9	0.970656	0.974615	0.868452	0.823875	0.752418	0.863914	0.858033	0.826789
881.539	0.96998	0.953718	0.940797	0.877831	0.900643	0.827424	0.85724	0.843864				881.539	0.978357	0.968151	0.844228	0.819767	0.742378	0.861579	0.824665	0.811616
886.179	0.977788	1.01885	0.974424	0.905191	0.921461	0.831476	0.910422	0.865717				886.179	0.982971	0.994934	0.874772	0.837333	0.743913	0.86707	0.853554	0.82442
890.819	1.07066	1.05776	1.04783	0.96232	0.975711	0.88687	0.932254	0.910493				890.819	1.05426	1.04554	0.935182	0.888153	0.776159	0.907498	0.896196	0.890034
895.458	0.918093	0.942039	0.920599	0.88823	0.88239	0.784301	0.822827	0.823566				895.458	0.948426	0.944506	0.82322	0.8092	0.711549	0.825638	0.813391	0.78985
900.098	0.969047	0.953889	0.96302	0.894591	0.916974	0.82553	0.875351	0.840577				900.098	0.982104	0.963207	0.864116	0.839256	0.747724	0.842258	0.845337	0.836612
904.738	0.975494	0.928055	0.924974	0.898306	0.895187	0.831541	0.884371	0.822873				904.738	0.973685	0.95927	0.864487	0.838781	0.735918	0.834366	0.839971	0.801939
909.377	0.942133	0.921879	0.895909	0.872438	0.863705	0.831958	0.847618	0.833953				909.377	0.956701	0.9607	0.85409	0.799273	0.704593	0.841319	0.817694	0.809894
914.017	1.04781	1.0725	1.0547	0.948288	0.978089	0.897227	0.93655	0.91242				914.017	1.05527	1.04648	0.943865	0.890428	0.782589	0.91709	0.901593	0.883889
918.657	1.00526	0.993828	0.981537	0.958948	0.947065	0.886825	0.919143	0.875246				918.657	1.01442	1.01858	0.903562	0.881942	0.778757	0.871722	0.867105	0.851496
923.296	0.953176	0.963659	0.964284	0.901867	0.905467	0.817974	0.85692	0.838312				923.296	0.970049	1.00414	0.836211	0.831831	0.723202	0.843704	0.833564	0.782155
927.936	0.988616	1.01371	0.982222	0.926807	0.906744	0.864641	0.895643	0.864499				927.936	1.0098	1.00318	0.875436	0.863883	0.725583	0.85158	0.851398	0.823927
932.576	0.992384	1.00622	0.967485	0.92735	0.925496	0.85454	0.909172	0.841997				932.576	0.994444	0.995775	0.879848	0.829689	0.741946	0.854529	0.848454	0.815694
937.215	0.941572	0.953889	0.92199	0.86312	0.864299	0.819677	0.848762	0.836772				937.215	0.941284	0.992808	0.826476	0.798662	0.716035	0.832589	0.814155	0.775292
941.855	1.00901	0.98473	0.987277	0.926192	0.89918	0.856691	0.879197	0.866396				941.855	0.969349	0.994594	0.857128	0.832895	0.737905	0.838588	0.839695	0.824729
946.495	0.964342	0.96757	0.924588	0.871572	0.890778	0.823594	0.865301	0.82033				946.495	0.962494	0.963799	0.826607	0.81144	0.727074	0.829667	0.825421	0.807149
951.134	0.906917	0.899763	0.858739	0.812992	0.836168	0.766716	0.826499	0.766491				951.134	0.904352	0.915289	0.79041	0.765053	0.674795	0.782931	0.774365	0.746041
955.774	1.00129	0.97799	0.978172	0.894019	0.901408	0.836371	0.873296	0.849031				955.774	0.962477	0.977889	0.871965	0.833884	0.728778	0.858334	0.862715	0.820431
960.414	0.9832	0.96247	0.93238	0.900154	0.885271	0.839424	0.86092	0.837664				960.414	0.979518	0.995229	0.860684	0.825627	0.717432	0.855237	0.827837	0.817535
965.053	1.01628	1.03733	1.00177	0.942902	0.924157	0.851998	0.899014	0.86445				965.053	1.01382	1.01341	0.885272	0.870611	0.730126	0.87747	0.863257	0.838029
969.693	0.96686	0.984576	0.913809	0.881407	0.886232	0.799437	0.881007	0.818358				969.693	0.970595	0.965242	0.847992	0.816103	0.715827	0.846959	0.821762	0.799892
974.333	0.956637	0.990652	0.936726	0.875474	0.882359	0.803838	0.867602	0.833266				974.333	0.983474	0.976265	0.834311	0.812783	0.722784	0.861686	0.81208	0.811269
978.972	0.952714	0.999937	0.937622	0.895613	0.88293	0.830431	0.863162	0.827251				978.972	0.977606	0.958174	0.848144	0.817366	0.72708	0.842046	0.820122	0.800715
983.612	0.945373	0.994842	0.938062	0.895277	0.880218	0.819228	0.834237	0.838972				983.612	0.95343	0.972922	0.821704	0.806642	0.712056	0.822065	0.825364	0.807418
988.252	1.07507	1.04095	1.04685	0.953981	0.972064	0.898362	0.947113	0.905635				988.252	1.0643	1.05681	0.935992	0.887541	0.790614	0.921602	0.902617	0.864864
992.891	1.06394	1.01746	1.01485	0.932693	0.951153	0.878065	0.916527	0.897051				992.891	1.05694	1.05192	0.908765	0.882736	0.771441	0.912685	0.904175	0.846395
997.531	0.983527	1.0178	0.960223	0.917364	0.904572	0.838241	0.87048	0.842367				997.531	0.994495	0.994661	0.855004	0.828964	0.730414	0.86001	0.843645	0.802635
1002.17	1.02763	1.05151	0.980887	0.924838	0.910343	0.813539	0.888643	0.840923				1002.17	1.02529	1.00114	0.869508	0.836445	0.740838	0.875741	0.862911	0.833409
1006.81	0.992622	0.988752	0.979814	0.903923	0.904492	0.85206	0.880595	0.852876				1006.81	1.01516	1.00191	0.867125	0.844822	0.733207	0.850227	0.838883	0.811566
1011.45	0.977293	0.981748	0.947443	0.893145	0.880968	0.80839	0.856666	0.820887				1011.45	0.973168	0.98238	0.831175	0.82155	0.729409	0.838169	0.835755	0.787435
1016.09	0.956399	0.979645	0.915906	0.871323	0.849815	0.81441	0.865404	0.816525				1016.09	0.986953	0.960535	0.854708	0.811394	0.712616	0.830132	0.822551	0.776176
1020.73	0.979493	0.969113	0.921935	0.903613	0.878423	0.812266	0.874186	0.796426				1020.73	0.992529	0.994362	0.86292	0.824064	0.72434	0.841563	0.82929	0.799145
1025.37	1.04898	1.02452	1.01295	0.957144	0.941588	0.844255	0.917925	0.880477				1025.37	1.04618	1.01465	0.925808	0.862031	0.761718	0.882689	0.885582	0.846718
1030.01	0.979741	0.938638	0.952492	0.891021	0.870829	0.820333	0.855564	0.844937				1030.01	0.982165	1.00031	0.86313	0.82735	0.710407	0.859814	0.835631	0.80641
1034.65	0.964915	0.967018	0.928204	0.860319	0.871134	0.795917	0.831321	0.813442				1034.65	0.962298	0.969623	0.84123	0.801799	0.700084	0.849842	0.82241	0.806342
1039.29	1.07244	1.05811	1.03621	0.947031	0.949861	0.876744	0.94122	0.88792				1039.29	1.03224	1.04049	0.92108	0.891643	0.774812	0.918143	0.892682	0.842378
1043.93	1.04386	1.04412	0.982293	0.939498	0.911382	0.841674	0.914392	0.853738				1043.93	1.02311	1.01761	0.896014	0.864874	0.745337	0.883034	0.883033	0.835301
1048.57	1.00541	1.01265	0.958453	0.887053	0.884022	0.814706	0.877104	0.816278				1048.57	1.01554	0.991798	0.8579	0.827566	0.725433	0.856367	0.841562	0.809111
1053.21	1.00221	1.04804	0.980763	0.93285	0.908949	0.82804	0.879735	0.837387				1053.21	1.01293	1.01986	0.892519	0.854113	0.747574	0.852754	0.859687	0.834845
1057.85	1.0272	1.00107	0.986509	0.945057	0.916589	0.848804	0.889958	0.847149				1057.85	1.01283	1.03078	0.876286	0.828689	0.722417	0.888918	0.872151	0.831767
1062.49	1.02228	1.02262	0.992489	0.926401	0.921771	0.842658	0.886163	0.837078				1062.49	0.995589	1.00748	0.879097	0.872383	0.728889	0.871384	0.861592	0.828872
1067.13	1.00015	0.99205	0.966513	0.904692	0.886746	0.810364	0.88627	0.836033				1067.13	1.00664	1.00183	0.875979	0.829677	0.729246	0.858339	0.840606	0.819392
1071.77	0.943143	0.954305	0.930661	0.868657	0.861465	0.803604	0.835075	0.829085				1071.77	0.976517	0.968361	0.826955	0.793268	0.689161	0.860694	0.801092	0.785027
1076.41	0.937069	0.93225	0.897708	0.835626	0.85872	0.808841	0.831222	0.817348				1076.41	0.921833	0.944395	0.820501	0.805492	0.690939	0.803396	0.795399	0.781515
1081.05	0.991977	0.98731	0.966009	0.916051	0.878433	0.821285	0.857005	0.81715				1081.05	1.00664	0.998472	0.858169	0.830782	0.710352	0.856754	0.840606	0.813047
1085.68	1.00289	1.00623	0.96906	0.910457	0.875634	0.827175	0.856798	0.820477				1085.68	0.992327	0.968252	0.87256	0.838462	0.736205	0.859716	0.851133	0.816649
1090.32	1.09223	1.06284	1.04125	0.959934	0.939187	0.885318	0.931176	0.901801				1090.32	1.08289	1.06559	0.972149	0.90994	0.820391	0.95712	0.940555	0.899445
1094.96	0.975865	0.978239	0.94826	0.901209	0.885245	0.814761	0.833186	0.811677				1094.96	1.00543	0.959189	0.847169	0.818045	0.709796	0.843044	0.809515	0.782698
1099.6	0.964235	0.942024	0.909144	0.872823	0.864998	0.792287	0.826027	0.800022				1099.6	0.987904	0.985264	0.834427	0.806993	0.703629	0.842852	0.82182	0.800536
1104.24	1.05556	1.06486	1.04653	0.92726	0.927367	0.854205	0.8933	0.867084				1104.24	1.04819	1.04469	0.921913	0.864037	0.739346	0.862667	0.877783	0.848341
1108.88	0.941728	0.950611	0.921726	0.867715	0.839071	0.791831	0.814025	0.778866				1108.88	0.944474	0.964676	0.84457	0.803852	0.686571	0.815742	0.795249	0.781955
1113.52	0.928641	0.924106	0.912903	0.823423	0.831747	0.771758	0.804225	0.779588				1113.52	0.950377	0.938279	0.799284	0.772515	0.66933	0.813517	0.784529	0.762111
1118.16	0.953948	0.934856	0.897558	0.834647	0.819442	0.796447	0.82868	0.783955				1118.16	0.938466	0.954957	0.819225	0.797946	0.684718	0.83322	0.792414	0.766218
1122.8	0.972348	1.00754	0.935212	0.874231	0.861319	0.795885	0.845422	0.801596				1122.8	0.984422	0.9778	0.862813	0.802175	0.702776	0.845465	0.794447	0.800683
1127.44	1.06051	1.11292	1.0345	0.938737	0.936878	0.852832	0.936608	0.866341				1127.44	1.08095	1.0545	0.928476	0.878727	0.754454	0.900399	0.893417	0.864109
1132.08	1.08133	1.08522	1.06969	0.977542	0.941723	0.85143	0.905201	0.880885				1132.08	1.08363	1.06541	0.953875	0.922716	0.776803	0.928313	0.912237	0.878607
1136.72	1.06413	1.06899	1.01867	0.967992	0.95395	0.860656	0.917662	0.900711				1136.72	1.05618	1.05654	1.08905	1.03775	0.91126	1.0468	1.05366	0.991803
1141.36	1.05858	1.07362	1.02698	0.922287	0.930469	0.835219	0.863878	0.847739				1141.36	1.05466	1.03329	0.909822	0.871537	0.727241	0.89298	0.877491	0.839084
1146	1.09691	1.09967	1.03985	0.93071	0.932402	0.833994	0.898859	0.864565				1146	1.06535	1.07698	0.908687	0.882251	0.751788	0.892209	0.90557	0.854936
1150.64	1.00887	1.02071	0.959038	0.931305	0.88801	0.831711	0.862337	0.829728				1150.64	1.0238	1.02848	0.884904	0.844125	0.703882	0.861069	0.861386	0.814165
1155.28	0.987053	0.981652	0.958226	0.866057	0.854161	0.810787	0.865261	0.804878				1155.28	0.996923	0.973441	0.863191	0.817962	0.696919	0.867868	0.833658	0.792654
1159.92	1.04785	1.01305	1.00061	0.913913	0.895949	0.848627	0.890045	0.833733				1159.92	1.0111	1.02819	0.881851	0.84056	0.736254	0.8782	0.876112	0.834491
1164.56	1.00518	1.02647	0.949273	0.881416	0.87911	0.807956	0.859368	0.821337				1164.56	0.978723	1.01298	0.87002	0.82287	0.705244	0.86335	0.834007	0.793478
1169.2	0.936997	0.943328	0.892896	0.850577	0.837743	0.782074	0.792636	0.768066				1169.2	0.944322	0.943874	0.818316	0.79244	0.683469	0.817275	0.805026	0.754266
1173.84	0.96841	0.964152	0.94798	0.871567	0.831227	0.76675	0.826998	0.806514				1173.84	0.962922	0.964064	0.851269	0.806073	0.707171	0.846455	0.82084	0.777034
1178.48	0.981637	0.969289	0.951281	0.875598	0.85947	0.779339	0.844632	0.801342				1178.48	0.961731	0.985121	0.863713	0.830383	0.700601	0.845417	0.817768	0.794709
1183.12	0.934674	0.940704	0.895927	0.852278	0.820654	0.764091	0.780783	0.776208				1183.12	0.946752	0.947682	0.812288	0.786582	0.676022	0.814932	0.795067	0.766729
1187.76	0.99763	1.0334	0.945165	0.876109	0.866379	0.798475	0.824022	0.813542				1187.76	0.990373	1.00134	0.847382	0.816116	0.70518	0.858578	0.833544	0.793816
1192.4	0.969923	0.987364	0.925573	0.854203	0.869705	0.792589	0.814735	0.799324				1192.4	0.994251	0.993573	0.862836	0.817574	0.689034	0.867944	0.84084	0.786219
1197.04	0.974413	0.982041	0.932945	0.892631	0.844963	0.785718	0.820758	0.799104				1197.04	0.995644	0.97444	0.832602	0.818074	0.690664	0.832287	0.824754	0.777146
1201.68	1.00012	0.978543	0.948659	0.879311	0.864371	0.781994	0.824025	0.813305				1201.68	0.997481	1.00205	0.849947	0.805616	0.717106	0.851928	0.809674	0.794148
1206.32	0.985067	1.01146	0.959496	0.869115	0.855956	0.824993	0.852555	0.794206				1206.32	0.99092	0.99583	0.850828	0.824917	0.71233	0.85211	0.856258	0.799252
1210.96	0.988267	0.966573	0.933444	0.870527	0.831467	0.767602	0.825592	0.777997				1210.96	0.965677	0.969524	0.844022	0.802364	0.698663	0.823688	0.81076	0.790166
1215.6	0.934303	0.964135	0.907589	0.840948	0.81645	0.75395	0.809606	0.730508				1215.6	0.962365	0.977469	0.830437	0.79024	0.660323	0.822618	0.803829	0.772597
1220.24	1.01793	1.07697	1.00473	0.910493	0.881952	0.811989	0.893227	0.813791				1220.24	1.02269	1.03355	0.890135	0.832639	0.724827	0.85382	0.850904	0.818187
1224.88	1.02219	1.02062	0.975146	0.87455	0.876245	0.770423	0.835978	0.809727				1224.88	1.00817	0.993949	0.86311	0.809877	0.698305	0.855895	0.850599	0.795421
1229.51	1.00251	1.00117	0.929033	0.873964	0.861906	0.761285	0.847103	0.786325				1229.51	0.981863	1.02805	0.874792	0.817206	0.704192	0.864104	0.867683	0.815483
1234.15	0.970898	0.987691	0.909318	0.838434	0.829129	0.73566	0.802348	0.788814				1234.15	0.949658	0.977978	0.82683	0.788145	0.674132	0.825414	0.824063	0.749071
1238.79	1.15056	1.15383	1.11886	0.949815	0.978913	0.901896	0.946782	0.906628				1238.79	1.12834	1.08526	0.979886	0.891286	0.766475	0.956815	0.940171	0.888411
1243.43	1.16725	1.17319	1.15506	1.01069	0.983493	0.88511	0.934416	0.925955				1243.43	1.15655	1.10712	0.983721	0.933161	0.808342	0.979258	0.973453	0.925486
1248.07	1.057	1.07287	0.985202	0.906524	0.899491	0.820348	0.882111	0.828736				1248.07	1.05721	1.01569	0.899909	0.833184	0.716632	0.910061	0.882971	0.830867
1252.71	1.07298	1.08458	1.0361	0.934613	0.892595	0.804765	0.885575	0.86781				1252.71	1.06444	1.05622	0.914344	0.853113	0.71234	0.888868	0.858186	0.812181
1257.35	1.034	1.02666	0.993286	0.898566	0.881961	0.800691	0.858603	0.813773				1257.35	1.00884	1.02822	0.893469	0.817966	0.719934	0.867239	0.842767	0.815418
1261.99	0.990178	0.966541	0.931498	0.869464	0.852378	0.784728	0.82914	0.776771				1261.99	0.98873	0.986679	0.848173	0.797594	0.702637	0.848527	0.841291	0.785798
1266.63	0.983025	0.977007	0.919708	0.849583	0.833656	0.761086	0.819863	0.778956				1266.63	1.00006	0.985388	0.847905	0.800293	0.673772	0.823099	0.815651	0.771159
1271.27	1.03522	1.01321	0.990408	0.887209	0.906453	0.823038	0.884405	0.815241				1271.27	1.04811	1.03892	0.889477	0.86355	0.700057	0.897414	0.878595	0.824345
1275.91	0.946045	1.03179	0.918098	0.82991	0.825504	0.728448	0.811166	0.77306				1275.91	0.956737	0.97432	0.813688	0.787101	0.664333	0.824207	0.81194	0.770473
1280.55	1.06608	1.05405	0.999475	0.91438	0.897224	0.797004	0.872383	0.832585				1280.55	1.03843	1.04116	0.893019	0.876191	0.72166	0.868563	0.860253	0.832107
1285.19	0.981703	0.984601	0.93433	0.870249	0.835951	0.755535	0.812265	0.770812				1285.19	0.971769	1.00265	0.840073	0.788334	0.696633	0.847155	0.803925	0.777001
1289.83	0.939104	0.946462	0.907866	0.804254	0.816074	0.724268	0.796329	0.766353				1289.83	0.966932	0.950213	0.806132	0.76705	0.658249	0.804934	0.795323	0.744934
1294.47	1.00839	0.997986	0.969068	0.867734	0.840126	0.775089	0.831869	0.80819				1294.47	1.00813	1.02346	0.86422	0.814574	0.685019	0.874307	0.849698	0.80626
1299.11	1.0056	1.01947	0.947885	0.844892	0.838491	0.766022	0.824506	0.78322				1299.11	0.994223	0.986805	0.867662	0.780926	0.676731	0.851328	0.821327	0.798679
1303.75	0.97793	0.984254	0.920417	0.853401	0.823221	0.789198	0.817075	0.752005				1303.75	0.982186	0.975006	0.863099	0.804238	0.691873	0.838351	0.81199	0.775384
1308.39	0.95063	0.950163	0.902255	0.804365	0.794667	0.727709	0.801742	0.753697				1308.39	0.957404	0.955618	0.821782	0.785937	0.643069	0.82286	0.78891	0.750855
1313.03	1.0181	1.03034	0.98484	0.892684	0.859946	0.798755	0.834303	0.811207				1313.03	1.01842	1.02032	0.895201	0.824899	0.710357	0.8813	0.838737	0.800105
1317.67	1.06202	1.03589	1.02106	0.899571	0.888831	0.826348	0.880604	0.828793				1317.67	1.08091	1.04833	0.915162	0.852204	0.727972	0.882714	0.87828	0.834751
1322.31	1.06418	1.05946	1.01897	0.911975	0.871357	0.790497	0.867842	0.823018				1322.31	1.04802	1.06185	0.889023	0.854058	0.721127	0.890982	0.862224	0.828826
1326.95	1.02004	1.04273	1.00247	0.871473	0.866637	0.792065	0.858786	0.808275				1326.95	1.0256	1.00571	0.873168	0.826027	0.701714	0.865905	0.853333	0.785814
1331.59	1.00384	0.98585	0.962062	0.85699	0.851469	0.786901	0.818521	0.781595				1331.59	1.01124	1.01105	0.875768	0.829183	0.668778	0.839436	0.834768	0.813134
1336.23	1.02614	1.06149	0.988113	0.888447	0.881748	0.805545	0.845524	0.785117				1336.23	1.02837	1.0502	0.88312	0.831836	0.698866	0.883309	0.86119	0.81997
1340.87	1.03145	0.983574	0.979179	0.872444	0.864766	0.746008	0.821334	0.772017				1340.87	1.02369	1.00557	0.867881	0.824975	0.696408	0.842014	0.830066	0.798501
1345.51	0.955772	0.969353	0.896427	0.838829	0.816889	0.723802	0.775287	0.728282				1345.51	0.948132	0.945282	0.807836	0.775749	0.654217	0.829239	0.788645	0.750193
1350.15	1.02908	1.05232	0.977998	0.884105	0.861797	0.783829	0.833756	0.798393				1350.15	1.01699	1.04031	0.891445	0.824196	0.697378	0.866564	0.847527	0.802694
1354.79	1.00214	1.03224	0.954172	0.870635	0.864525	0.768809	0.838013	0.780174				1354.79	1.00942	1.0167	0.873066	0.826258	0.696834	0.855283	0.855654	0.80181
1359.43	1.05414	1.02286	0.985595	0.891075	0.85467	0.780669	0.842799	0.806416				1359.43	1.01451	1.00759	0.893328	0.83379	0.70289	0.864225	0.85301	0.816634
1364.07	1.00065	1.01866	0.954398	0.860214	0.829334	0.747292	0.800278	0.783336				1364.07	0.991935	0.985778	0.848643	0.790939	0.67887	0.829554	0.808415	0.769467
1368.71	1.02249	1.01977	0.978665	0.88444	0.864266	0.800771	0.874617	0.769811				1368.71	1.03706	1.02389	0.887131	0.853127	0.717405	0.878537	0.843455	0.829571
1373.34	1.00555	0.982567	0.935664	0.844887	0.832017	0.754173	0.836235	0.75768				1373.34	0.996585	0.974192	0.863466	0.801519	0.696786	0.847712	0.831956	0.77473
1377.98	0.960756	0.929947	0.914177	0.829141	0.795998	0.746403	0.821425	0.732769				1377.98	0.966725	0.974412	0.830952	0.811502	0.691049	0.847792	0.813629	0.788681
1382.62	0.981835	0.948579	0.911202	0.805327	0.834738	0.776306	0.822609	0.738738				1382.62	0.981411	1.00202	0.844018	0.819083	0.678315	0.852504	0.817679	0.786142
1387.26	0.948759	0.95052	0.876469	0.812106	0.803437	0.732196	0.771524	0.735445				1387.26	0.935695	0.96927	0.810311	0.785748	0.662699	0.806996	0.802135	0.737676
1391.9	1.00438	1.00375	0.957296	0.854424	0.852731	0.768932	0.851359	0.738846				1391.9	1.00987	1.00563	0.863301	0.824392	0.689993	0.837345	0.826543	0.796842
1396.54	1.01204	1.00303	0.986436	0.86895	0.86897	0.777814	0.855035	0.769453				1396.54	1.03056	1.00869	0.879642	0.858084	0.710438	0.900537	0.849631	0.821988
1401.18	0.954709	0.931023	0.913636	0.816997	0.80409	0.748494	0.801806	0.742203				1401.18	0.968671	0.960648	0.819849	0.779674	0.673744	0.814335	0.798614	0.77144
1405.82	1.0028	1.02027	0.937667	0.847055	0.830534	0.770985	0.812056	0.764422				1405.82	0.991502	0.995051	0.84648	0.802851	0.712425	0.866861	0.835924	0.79821
1410.46	0.969892	0.961228	0.885372	0.79465	0.81946	0.724801	0.809472	0.740471				1410.46	0.94134	0.951457	0.807567	0.78175	0.679434	0.820664	0.828985	0.758982
1415.1	1.05538	1.06298	1.00534	0.894828	0.863413	0.780453	0.874467	0.815061				1415.1	1.03852	1.0295	0.91067	0.860726	0.714477	0.869338	0.864346	0.842566
1419.74	1.1292	1.10064	1.05746	0.97902	0.948431	0.885534	0.954301	0.896355				1419.74	1.13613	1.10981	1.03234	0.969336	0.894812	1.0283	0.991178	0.97836
1424.38	1.02934	1.00257	0.976018	0.890252	0.844062	0.762806	0.878606	0.772429				1424.38	1.02825	1.02836	0.872531	0.853181	0.711133	0.859966	0.85798	0.83337
1429.02	0.989464	0.990931	0.914671	0.829968	0.794511	0.730692	0.798065	0.740791				1429.02	0.975307	0.980621	0.861512	0.800235	0.697895	0.827554	0.808988	0.792311
1433.66	0.982891	0.954148	0.923279	0.833452	0.819581	0.728179	0.793678	0.710867				1433.66	0.968072	0.986728	0.845226	0.787552	0.689321	0.844735	0.80617	0.787088
1438.3	0.97729	0.965475	0.936295	0.817508	0.829747	0.727272	0.802512	0.74882				1438.3	0.99777	0.958558	0.851979	0.78876	0.687832	0.834052	0.815408	0.780742
1442.94	0.981209	0.967793	0.925279	0.845677	0.799536	0.731718	0.813775	0.739248				1442.94	0.997923	0.983872	0.843796	0.817495	0.698768	0.817286	0.822774	0.813636
1447.58	1.00502	0.972377	0.959194	0.859581	0.837302	0.756721	0.848268	0.758135				1447.58	1.02005	1.0007	0.889456	0.807497	0.707911	0.85867	0.850529	0.821369
1452.22	0.982185	0.962351	0.947867	0.842054	0.814961	0.731139	0.819992	0.744461				1452.22	0.977458	0.992974	0.847115	0.805094	0.684861	0.852183	0.832931	0.769957
1456.86	0.979201	0.98765	0.917061	0.85064	0.808844	0.720264	0.807007	0.730271				1456.86	0.966278	0.973573	0.850977	0.794147	0.68819	0.862616	0.829013	0.785739
1461.5	0.953125	0.964292	0.911223	0.80693	0.783942	0.734945	0.79969	0.719778				1461.5	0.965253	0.966458	0.836143	0.796394	0.677747	0.841117	0.822244	0.761128
1466.14	1.03285	1.02672	1.00904	0.863624	0.869158	0.752961	0.872025	0.776398				1466.14	1.02641	1.02823	0.892571	0.844559	0.718033	0.891062	0.867157	0.824977
1470.78	1.34087	1.32564	1.31	1.20456	1.22983	1.14921	1.22203	1.16345				1470.78	1.37128	1.35026	1.22669	1.17631	1.12562	1.21878	1.20626	1.19133
1475.42	1.02107	1.01467	1.00327	0.882504	0.860863	0.77948	0.828689	0.771015				1475.42	1.02967	1.02951	0.891848	0.85079	0.72916	0.874663	0.885007	0.83222
1480.06	1.06247	1.05726	1.02821	0.882164	0.877919	0.788157	0.866144	0.790894				1480.06	1.04894	1.05688	0.928827	0.864618	0.735488	0.897732	0.880717	0.848102
1484.7	0.985596	0.96281	0.921865	0.823314	0.801045	0.732108	0.818917	0.730425				1484.7	0.98897	0.973	0.848971	0.796466	0.705244	0.839497	0.843388	0.76912
1489.34	0.980051	0.978829	0.913725	0.840515	0.802575	0.737061	0.819566	0.750061				1489.34	0.978784	0.992416	0.846514	0.812515	0.687742	0.843544	0.83983	0.788774
1493.98	1.03909	1.05501	0.976633	0.885329	0.84688	0.751452	0.848071	0.785917				1493.98	1.03685	1.02212	0.918246	0.842969	0.729686	0.889875	0.869239	0.836139
1498.62	1.02475	1.05964	0.998701	0.889499	0.869563	0.76684	0.869009	0.779978				1498.62	1.02574	1.06036	0.908808	0.854226	0.760397	0.913279	0.880022	0.840016
1503.26	1.07489	1.04414	1.02675	0.880442	0.857222	0.787203	0.87179	0.782157				1503.26	1.03516	1.06517	0.923574	0.881405	0.762396	0.906554	0.896431	0.855158
1507.9	0.974991	0.96535	0.935801	0.837752	0.801028	0.735066	0.831204	0.721869				1507.9	1.01404	0.98398	0.881167	0.812764	0.708635	0.862923	0.838412	0.789926
1512.54	1.01664	1.0221	0.954456	0.8693	0.846157	0.735786	0.832322	0.742543				1512.54	1.03627	1.00675	0.888072	0.826584	0.73493	0.871111	0.861029	0.811231
1517.17	0.988313	0.987657	0.940378	0.853242	0.813484	0.727251	0.842367	0.753985				1517.17	1.01222	1.00636	0.865313	0.842285	0.725142	0.867782	0.842943	0.821812
1521.81	1.00834	1.00657	0.951561	0.832429	0.826788	0.738212	0.828136	0.752				1521.81	1.03925	1.00273	0.870847	0.848296	0.72274	0.873392	0.831066	0.824941
1526.45	1.0293	1.02477	0.972368	0.836495	0.819317	0.755109	0.819986	0.758988				1526.45	0.99705	1.00843	0.879916	0.838692	0.728765	0.882476	0.857539	0.831102
1531.09	1.02356	1.05151	1.00088	0.853436	0.819312	0.751124	0.839296	0.774282				1531.09	1.01301	1.00274	0.928604	0.908338	0.768577	0.920377	0.932579	0.889604
1535.73	1.01911	1.02046	0.964277	0.851903	0.853593	0.740506	0.81525	0.749943				1535.73	1.00941	1.01213	0.890902	0.843401	0.718968	0.877153	0.850257	0.83162
1540.37	0.914307	0.914572	0.872478	0.760834	0.757606	0.673857	0.75944	0.688705				1540.37	0.921821	0.921468	0.811368	0.768328	0.650267	0.81695	0.772672	0.756976
1545.01	1.09189	1.09699	1.04511	0.890481	0.869566	0.750098	0.876578	0.780057				1545.01	1.05694	1.05483	0.944888	0.888964	0.777576	0.931398	0.922625	0.868198
1549.65	0.964262	0.977777	0.945932	0.838159	0.816743	0.719184	0.808908	0.72774				1549.65	0.996431	0.972501	0.856924	0.833649	0.706839	0.878146	0.824016	0.799716
1554.29	0.998385	0.95661	0.941972	0.834428	0.82211	0.709218	0.796928	0.717368				1554.29	0.976708	0.993227	0.869575	0.82679	0.702983	0.875539	0.833169	0.785316
1558.93	1.0035	1.00221	0.956029	0.852011	0.827666	0.723348	0.82636	0.751963				1558.93	0.986258	0.988325	0.854616	0.81968	0.750631	0.833963	0.843901	0.808366
1563.57	0.965859	0.969328	0.91762	0.803593	0.820513	0.698546	0.807973	0.724622				1563.57	0.973374	0.981906	0.875699	0.807211	0.735028	0.865102	0.85062	0.801727
1568.21	1.04422	1.03665	0.980656	0.844875	0.833792	0.743088	0.832994	0.746267				1568.21	1.05545	0.997643	0.902594	0.846125	0.734956	0.881307	0.881477	0.828238
1572.85	1.04235	1.0704	1.0111	0.90355	0.879604	0.788805	0.885395	0.804758				1572.85	1.02921	1.05852	0.905142	0.873429	0.765868	0.904207	0.911472	0.852702
1577.49	1.05022	1.05688	1.02293	0.884671	0.867755	0.754689	0.836475	0.774027				1577.49	1.05553	1.04257	0.944384	0.889239	0.752896	0.928453	0.893904	0.837183
1582.13	1.15745	1.14845	1.12088	0.942424	0.929461	0.828569	0.920167	0.829278				1582.13	1.14825	1.12616	1.01654	0.946759	0.806551	0.964432	0.978229	0.943438
1586.77	1.08991	1.12258	1.05144	0.917796	0.884596	0.780153	0.858087	0.801224				1586.77	1.09118	1.07035	0.96395	0.907569	0.786702	0.948226	0.926995	0.881086
1591.41	1.07088	1.1146	1.03619	0.886817	0.879944	0.775109	0.875193	0.795255				1591.41	1.07908	1.06049	0.953591	0.875932	0.776037	0.958202	0.902654	0.870522
1596.05	0.996432	1.01264	0.916409	0.839566	0.811602	0.717146	0.818654	0.736751				1596.05	0.98706	1.02299	0.862748	0.839418	0.707435	0.857253	0.828483	0.815871
1600.69	1.06735	1.08482	1.00591	0.867949	0.857133	0.785842	0.860807	0.749669				1600.69	1.04831	1.04438	0.930788	0.87857	0.793756	0.888803	0.897508	0.864649
1605.33	0.974923	0.977015	0.910207	0.803634	0.793407	0.695519	0.787548	0.709028				1605.33	0.961176	0.977572	0.839441	0.806029	0.681323	0.841288	0.825114	0.783803
1609.97	1.03435	1.00052	0.950255	0.846094	0.825665	0.734029	0.813114	0.738153				1609.97	1.01368	1.02473	0.882382	0.827204	0.752742	0.885191	0.862677	0.827479
1614.61	0.977073	0.99206	0.926326	0.816264	0.779108	0.694284	0.78167	0.717087				1614.61	0.97256	0.968296	0.843342	0.809698	0.717245	0.836937	0.828635	0.790643
1619.25	1.04517	1.03407	0.966328	0.859041	0.815335	0.734578	0.822041	0.75721				1619.25	1.0323	1.03092	0.893176	0.8601	0.729197	0.883455	0.86934	0.84511
1623.89	1.05967	1.06465	1.00335	0.874018	0.861147	0.756932	0.828668	0.772815				1623.89	1.05166	1.05883	0.938711	0.889941	0.766907	0.917345	0.92148	0.864716
1628.53	0.998483	1.00212	0.946836	0.844637	0.804468	0.719825	0.795696	0.724061				1628.53	0.992284	1.00057	0.870403	0.824208	0.732366	0.849157	0.832736	0.806875
1633.17	1.07834	1.07409	1.02707	0.887907	0.865516	0.7491	0.837517	0.773234				1633.17	1.05132	1.05835	0.907103	0.881492	0.770322	0.891646	0.885734	0.876553
1637.81	1.22252	1.27538	1.16177	1.03838	0.993263	0.884788	0.97063	0.903421				1637.81	1.21539	1.20484	1.10381	1.03094	0.904169	1.07256	1.05473	1.0226
1642.45	1.10751	1.11434	1.07198	0.914025	0.888085	0.776624	0.869868	0.788006				1642.45	1.10315	1.0697	0.980235	0.905022	0.796647	0.936653	0.928667	0.893009
1647.09	1.06586	1.09704	1.01245	0.887001	0.873121	0.762857	0.812939	0.760132				1647.09	1.04202	1.05629	0.942379	0.874256	0.778232	0.9051	0.893535	0.850002
1651.73	1.13105	1.1507	1.10405	0.961931	0.955426	0.833335	0.929761	0.8505				1651.73	1.13249	1.12181	1.00012	0.964835	0.868318	0.989692	1.00095	0.961181
1656.36	1.06312	1.04969	1.00816	0.894148	0.86125	0.764636	0.852287	0.748275				1656.36	1.04696	1.06194	0.940368	0.893229	0.761538	0.917755	0.868445	0.860029
1661	1.02083	1.0117	0.945333	0.846751	0.817725	0.726448	0.816472	0.716657				1661	0.988673	1.0124	0.907475	0.818086	0.726353	0.881695	0.865597	0.831271
1665.64	0.97518	0.968935	0.916748	0.824551	0.793339	0.700655	0.774425	0.721178				1665.64	0.967443	0.979884	0.844458	0.808389	0.709277	0.840847	0.841739	0.794138
1670.28	0.997995	0.992811	0.958121	0.835517	0.80526	0.739171	0.828817	0.751305				1670.28	0.992893	1.00158	0.861208	0.82874	0.728763	0.862527	0.85281	0.806469
1674.92	1.00548	0.980557	0.957207	0.838379	0.8344	0.744627	0.793193	0.738957				1674.92	1.01252	1.01889	0.899662	0.847619	0.750487	0.891327	0.861842	0.824174
1679.56	0.974681	0.956808	0.945002	0.802247	0.800464	0.704839	0.789264	0.73419				1679.56	0.972967	0.97258	0.852187	0.826741	0.730969	0.836845	0.845096	0.796758
1684.2	1.00736	1.00373	0.951461	0.819127	0.809656	0.73686	0.793525	0.725051				1684.2	0.99484	1.0102	0.890936	0.831509	0.74793	0.86861	0.854326	0.824039
1688.84	1.00872	0.979332	0.974911	0.841582	0.806235	0.727285	0.797002	0.752169				1688.84	0.994813	0.993855	0.865542	0.819869	0.735592	0.850685	0.857718	0.824323
1693.48	1.00605	1.01596	0.948134	0.84987	0.822405	0.715056	0.806081	0.753498				1693.48	1.01488	0.993038	0.864737	0.841425	0.751187	0.868653	0.848341	0.824925
1698.12	1.01974	1.02208	1.01302	0.852286	0.844028	0.748864	0.822379	0.75472				1698.12	1.02227	1.03582	0.893875	0.851581	0.752144	0.871968	0.852841	0.827617
1702.76	0.985876	0.974492	0.928057	0.829816	0.801562	0.739926	0.785774	0.749044				1702.76	0.980239	0.980124	0.838375	0.824043	0.736279	0.859384	0.843684	0.8155
1707.4	0.997475	0.995681	0.928593	0.830442	0.80468	0.727525	0.805031	0.762295				1707.4	1.00354	1.00168	0.884234	0.83711	0.747303	0.848289	0.867289	0.820667
1712.04	0.993086	0.9811	0.942176	0.82142	0.811623	0.742982	0.780632	0.752343				1712.04	0.984257	0.972293	0.895144	0.819602	0.708713	0.828123	0.84947	0.823659
1716.68	0.988476	1.00514	0.947342	0.843517	0.816856	0.726581	0.812453	0.724504				1716.68	1.0036	0.995622	0.884187	0.852125	0.748487	0.860036	0.860414	0.82598
1721.32	1.00842	1.05811	0.95982	0.839835	0.852068	0.744844	0.817802	0.754739				1721.32	1.01629	1.00604	0.884349	0.85675	0.742926	0.872213	0.867102	0.845299
1725.96	0.968286	0.963546	0.903735	0.81356	0.796551	0.716742	0.777562	0.719772				1725.96	0.94838	0.954349	0.845323	0.799318	0.7127	0.862278	0.829749	0.805261
1730.6	0.907863	0.880459	0.847045	0.773451	0.730554	0.667502	0.726003	0.681333				1730.6	0.895728	0.92326	0.792539	0.76979	0.684372	0.791029	0.799811	0.746562
1735.24	1.01728	1.02359	0.973306	0.834814	0.83635	0.753829	0.828308	0.742813				1735.24	1.0059	1.004	0.888496	0.817706	0.749369	0.871128	0.846892	0.805786
1739.88	0.958896	0.947613	0.911239	0.825754	0.792794	0.702143	0.799441	0.73072				1739.88	0.977993	0.964366	0.858085	0.810997	0.720502	0.827426	0.81809	0.790048
1744.52	1.00973	0.990715	0.956703	0.870655	0.839896	0.748403	0.802375	0.774531				1744.52	1.01134	1.00925	0.889633	0.86588	0.76547	0.888941	0.879149	0.826814
1749.16	1.00773	1.01241	0.974189	0.874305	0.847808	0.765601	0.819292	0.764013				1749.16	1.02893	1.01015	0.887099	0.863013	0.763344	0.888334	0.878721	0.837625
1753.8	1.03448	1.01759	0.988765	0.848341	0.864892	0.765499	0.836951	0.781823				1753.8	1.01693	1.03019	0.889768	0.851439	0.772509	0.91291	0.890754	0.853365
1758.44	1.0385	1.04453	1.00629	0.886767	0.854123	0.777365	0.840537	0.77612				1758.44	1.03566	1.02665	0.92707	0.891515	0.790913	0.899307	0.901934	0.849891
1763.08	0.978437	0.989425	0.922038	0.838364	0.803474	0.722097	0.797265	0.730814				1763.08	0.969385	0.978148	0.83994	0.845262	0.741798	0.83134	0.833686	0.810815
1767.72	0.940445	0.950134	0.887737	0.792003	0.789823	0.738521	0.762655	0.732223				1767.72	0.952173	0.961293	0.850945	0.820513	0.707209	0.834018	0.822734	0.795289
1772.36	1.07143	1.06774	1.01173	0.927632	0.884424	0.786139	0.852983	0.817561				1772.36	1.064	1.06243	0.944011	0.892025	0.79156	0.946318	0.917662	0.872202
1777	1.0111	0.995026	0.963356	0.869742	0.826893	0.735413	0.804953	0.750071				1777	0.980762	1.01121	0.886803	0.844425	0.758694	0.87342	0.863793	0.826162
1781.64	0.983351	0.976905	0.929258	0.86573	0.820212	0.73907	0.796825	0.769612				1781.64	0.991489	0.9931	0.872344	0.814568	0.733872	0.851033	0.845534	0.825954
1786.28	0.983913	0.933441	0.901894	0.834134	0.805046	0.731134	0.789854	0.733065				1786.28	0.967538	0.975211	0.843256	0.823814	0.739643	0.846545	0.83738	0.809644
1790.92	0.995549	1.03101	0.967502	0.870874	0.852247	0.765569	0.820129	0.802077				1790.92	1.02099	1.01798	0.890945	0.835887	0.77024	0.887311	0.84141	0.836213
1795.56	1.01272	0.981696	0.958941	0.861868	0.835496	0.745108	0.84324	0.756175				1795.56	0.997337	0.979295	0.890836	0.854202	0.767576	0.867793	0.856326	0.821967
1800.19	0.986949	1.00158	0.931875	0.835913	0.820252	0.750459	0.795454	0.760163				1800.19	0.987522	0.995369	0.854135	0.817438	0.725308	0.865938	0.843816	0.828725
1804.83	1.09983	1.09234	1.04393	0.926608	0.898445	0.83868	0.878299	0.81987				1804.83	1.08778	1.06769	0.958021	0.907361	0.83251	0.927453	0.925861	0.884738
1809.47	1.03818	1.0603	1.0174	0.905955	0.864544	0.800943	0.836038	0.784026				1809.47	1.05102	1.03829	0.920583	0.903236	0.774615	0.914847	0.906551	0.876568
1814.11	1.07259	1.06269	1.01818	0.881611	0.891141	0.797731	0.860979	0.808452				1814.11	1.05075	1.01351	0.907467	0.892492	0.800472	0.893107	0.911282	0.863164
1818.75	1.0106	0.979643	0.962273	0.876997	0.841955	0.766844	0.828547	0.786359				1818.75	0.996846	1.01152	0.891911	0.854528	0.752158	0.885473	0.870549	0.836034
1823.39	1.02972	1.02818	0.986703	0.884376	0.871029	0.798254	0.828665	0.787154				1823.39	1.02648	1.02907	0.9188	0.866554	0.780139	0.884254	0.872154	0.853425
1828.03	0.955205	0.948095	0.885318	0.802569	0.78615	0.722165	0.792175	0.747783				1828.03	0.946308	0.94412	0.83206	0.806183	0.752202	0.817647	0.808247	0.779503
1832.67	0.962029	0.989031	0.923806	0.825014	0.82168	0.744247	0.805931	0.754166				1832.67	0.978152	1.00699	0.850289	0.838891	0.732095	0.856608	0.841372	0.806027
1837.31	0.94292	0.978217	0.90735	0.824868	0.807028	0.755829	0.80186	0.751397				1837.31	0.964892	0.985282	0.852907	0.836177	0.738177	0.845855	0.8483	0.801006
1841.95	1.00336	0.977985	0.935277	0.838017	0.850155	0.746185	0.804298	0.757461				1841.95	1.00991	0.97031	0.892501	0.851526	0.744968	0.877608	0.874967	0.825486
1846.59	0.992189	1.0186	0.948262	0.865726	0.839567	0.76995	0.808326	0.762959				1846.59	0.963969	0.983116	0.870376	0.855483	0.76756	0.868651	0.860602	0.826364
1851.23	0.978495	0.959527	0.929611	0.844557	0.819689	0.75394	0.809139	0.771369				1851.23	0.964592	0.99897	0.881637	0.8492	0.760614	0.852216	0.854089	0.830435
1855.87	1.09049	1.05956	1.02201	0.93564	0.922285	0.842435	0.894816	0.825715				1855.87	1.06796	1.08148	0.952876	0.922976	0.823818	0.90845	0.957012	0.926117
1860.51	1.02428	1.04157	0.984603	0.897564	0.870802	0.780916	0.832484	0.797661				1860.51	1.03175	1.02036	0.906927	0.888478	0.809006	0.880974	0.900412	0.881921
1865.15	1.04099	1.02486	0.976427	0.895749	0.872112	0.797895	0.864118	0.804954				1865.15	1.01064	1.0087	0.907804	0.870271	0.797467	0.882115	0.902692	0.855137
1869.79	1.03743	0.99218	0.989512	0.885239	0.848016	0.814749	0.852993	0.797105				1869.79	1.02404	1.03236	0.922968	0.865484	0.778225	0.907521	0.890877	0.862894
1874.43	1.05903	1.07595	1.00456	0.907943	0.887692	0.804751	0.870384	0.830141				1874.43	1.03821	1.04505	0.939316	0.906879	0.817633	0.912153	0.891105	0.890162
1879.07	1.00934	1.01624	0.983177	0.882234	0.882041	0.782687	0.847681	0.82017				1879.07	1.01618	1.00636	0.899895	0.899621	0.792818	0.894354	0.884759	0.853711
1883.71	1.00515	1.01294	0.937743	0.875036	0.852409	0.776248	0.84743	0.759417				1883.71	0.999851	0.99828	0.871142	0.833049	0.772156	0.857726	0.862374	0.825402
1888.35	1.00817	1.02291	0.945221	0.863988	0.821677	0.784233	0.835983	0.78644				1888.35	0.992806	1.00146	0.884868	0.859141	0.774753	0.873123	0.876088	0.8212
1892.99	0.958562	0.981349	0.917517	0.84453	0.83192	0.743047	0.834223	0.771671				1892.99	0.959147	0.973981	0.853397	0.811633	0.741225	0.867836	0.834937	0.816993
1897.63	1.02841	1.01354	0.963622	0.880401	0.868955	0.788374	0.832939	0.797548				1897.63	1.0367	1.01181	0.904006	0.885528	0.791008	0.886108	0.875904	0.860821
1902.27	0.982007	0.973912	0.954919	0.846285	0.8364	0.765061	0.823974	0.777384				1902.27	0.999838	1.00024	0.885195	0.831326	0.757046	0.877736	0.858012	0.82879
1906.91	1.05956	1.02534	0.985427	0.902617	0.913527	0.790393	0.866197	0.818546				1906.91	1.05559	1.04832	0.920499	0.886381	0.797819	0.888131	0.87803	0.884964
1911.55	1.04823	1.06697	1.00472	0.905192	0.890842	0.810818	0.867923	0.82785				1911.55	1.03181	1.04424	0.93722	0.875811	0.795694	0.886662	0.895331	0.902034
1916.19	1.01036	1.02227	0.954041	0.897357	0.860654	0.788893	0.850493	0.796142				1916.19	1.00184	1.01311	0.907523	0.85456	0.78865	0.869706	0.879795	0.85534
1920.83	0.959547	0.968651	0.907122	0.868221	0.863302	0.756451	0.81428	0.756968				1920.83	0.970058	0.978544	0.844958	0.838357	0.756367	0.878582	0.837623	0.817471
1925.47	1.03747	1.06316	0.999931	0.884287	0.873285	0.818815	0.875444	0.802819				1925.47	1.01718	1.01087	0.891827	0.887234	0.791836	0.887904	0.897264	0.877894
1930.11	0.994996	0.971602	0.9465	0.858512	0.851477	0.764874	0.824013	0.773685				1930.11	0.987908	0.994516	0.886007	0.836399	0.791195	0.850559	0.859638	0.842064
1934.75	0.969413	0.975614	0.951096	0.843738	0.835723	0.754428	0.835703	0.795724				1934.75	0.977261	1.0104	0.869703	0.838449	0.769721	0.843009	0.843962	0.828276
1939.39	0.99228	0.993412	0.954499	0.858502	0.847843	0.776146	0.86191	0.790669				1939.39	0.991974	1.01097	0.914787	0.840029	0.780177	0.869931	0.853766	0.831852
1944.02	0.973024	0.995187	0.962745	0.887672	0.854749	0.802668	0.860394	0.774746				1944.02	1.0019	1.00877	0.893577	0.858891	0.778687	0.892297	0.867189	0.847589
1948.66	0.978928	1.01012	0.951688	0.865586	0.855805	0.768026	0.829733	0.7732				1948.66	0.971453	0.983621	0.877757	0.843817	0.762559	0.869135	0.844736	0.828053
1953.3	0.976229	0.98422	0.941272	0.85385	0.848667	0.757921	0.826292	0.77839				1953.3	0.98554	0.991322	0.874171	0.848396	0.775082	0.867254	0.838892	0.835058
1957.94	0.998282	1.00073	1.00248	0.925625	0.897398	0.830457	0.860617	0.818473				1957.94	1.01903	1.02445	0.923457	0.884032	0.808763	0.888298	0.888883	0.877595
1962.58	1.00012	1.01127	0.959805	0.891226	0.898112	0.790953	0.861751	0.797948				1962.58	0.996993	0.999952	0.894707	0.870737	0.795639	0.902403	0.873191	0.862818
1967.22	0.945899	0.934641	0.906073	0.858416	0.825619	0.762913	0.818768	0.751893				1967.22	0.95301	0.952352	0.83434	0.835643	0.767678	0.84261	0.855654	0.813311
1971.86	0.956656	0.969265	0.929711	0.864109	0.819023	0.763583	0.828031	0.769079				1971.86	0.963609	0.976835	0.839197	0.82207	0.769831	0.832957	0.823792	0.812299
1976.5	0.974516	0.972761	0.939269	0.88922	0.850724	0.774471	0.816792	0.785105				1976.5	0.985552	0.988883	0.894905	0.856973	0.771541	0.868576	0.864646	0.823807
1981.14	1.00875	1.007	0.975661	0.888435	0.872685	0.819402	0.839972	0.843395				1981.14	1.01036	0.987533	0.89692	0.872623	0.791542	0.879882	0.888353	0.859052
1985.78	1.03906	1.03583	0.994035	0.913639	0.904961	0.832877	0.866691	0.829369				1985.78	1.03739	1.03923	0.918327	0.89665	0.831641	0.904112	0.870786	0.876991
1990.42	1.04488	1.02736	1.00882	0.918342	0.905335	0.834854	0.889415	0.818875				1990.42	1.0281	1.0482	0.934818	0.87431	0.805471	0.894524	0.886142	0.87204
1995.06	1.0443	1.04831	0.997614	0.896175	0.856614	0.822802	0.860008	0.837542				1995.06	1.02072	1.03828	0.890821	0.878931	0.80572	0.889632	0.893507	0.864709
1999.7	1.00019	0.975628	0.947721	0.867306	0.847492	0.789801	0.852226	0.787496				1999.7	0.980129	1.00651	0.868606	0.860872	0.78251	0.872991	0.861317	0.845543
2004.34	1.02719	1.03703	0.9821	0.911967	0.901903	0.82262	0.888119	0.836778				2004.34	1.01481	1.01795	0.940294	0.905379	0.829733	0.920475	0.89353	0.872106
2008.98	0.984691	0.990002	0.976796	0.857968	0.859966	0.796663	0.850867	0.810541				2008.98	0.994784	1.02201	0.889631	0.871725	0.769779	0.872469	0.845845	0.849963
2013.62	1.04747	1.02806	1.00358	0.90831	0.898019	0.831176	0.874771	0.812808				2013.62	1.05729	1.02213	0.932872	0.896486	0.818492	0.904154	0.92115	0.86752
2018.26	0.951202	0.913701	0.902288	0.85438	0.830798	0.766934	0.814741	0.769687				2018.26	0.931137	0.956476	0.840534	0.830711	0.772952	0.838107	0.848122	0.808859
2022.9	1.0242	1.02762	0.996529	0.898605	0.897793	0.823019	0.843975	0.826537				2022.9	1.03317	0.994115	0.926788	0.876825	0.828122	0.898615	0.887322	0.861279
2027.54	1.02758	1.02845	0.97219	0.889575	0.90135	0.842064	0.88268	0.823507				2027.54	1.03812	1.0185	0.914861	0.891142	0.834461	0.916215	0.893219	0.869139
2032.18	0.943515	0.950359	0.901238	0.828481	0.823108	0.772916	0.790608	0.771057				2032.18	0.936639	0.956242	0.839603	0.843643	0.749496	0.850778	0.834341	0.830371
2036.82	1.11623	1.1316	1.1038	0.975709	0.969858	0.894931	0.943114	0.891393				2036.82	1.10115	1.0542	0.984183	0.943994	0.88026	0.974957	0.965011	0.936281
2041.46	1.11111	1.08168	1.07198	0.986404	0.962583	0.865936	0.933175	0.900209				2041.46	1.08606	1.07677	0.997266	0.949035	0.858755	0.951198	0.948677	0.934437
2046.1	1.07182	1.07952	1.05535	0.963918	0.946488	0.852154	0.888947	0.855877				2046.1	1.05579	1.07956	0.95265	0.928592	0.864624	0.948999	0.935305	0.910657
2050.74	1.02882	1.02777	0.958446	0.933024	0.928567	0.819185	0.894914	0.840812				2050.74	1.03173	1.03918	0.926552	0.909488	0.827033	0.904507	0.905231	0.894113
2055.38	1.0832	1.06851	1.06791	0.938259	0.93459	0.875754	0.896861	0.872267				2055.38	1.05264	1.07162	0.961859	0.926181	0.861816	0.934213	0.941691	0.915196
2060.02	1.07484	1.0371	1.03049	0.937387	0.937626	0.866428	0.912586	0.852464				2060.02	1.04078	1.04945	0.961172	0.910509	0.865381	0.930411	0.933601	0.929894
2064.66	1.04725	1.04627	0.993611	0.924552	0.936876	0.83512	0.88927	0.856877				2064.66	1.0257	1.01977	0.925367	0.902156	0.836549	0.922724	0.915475	0.894625
2069.3	1.20333	1.22158	1.17111	1.1127	1.0814	1.01224	1.06612	1.03185				2069.3	1.21606	1.20234	1.15794	1.10879	1.05501	1.12665	1.12659	1.10969
2073.94	0.946286	0.983816	0.945276	0.860329	0.864108	0.747575	0.844231	0.798305				2073.94	0.973574	0.948833	0.857462	0.836337	0.757001	0.873144	0.838376	0.826175
2078.58	1.02382	1.02596	0.993338	0.912352	0.901222	0.805981	0.884711	0.866451				2078.58	1.02288	1.00438	0.931007	0.898028	0.827231	0.934291	0.882766	0.879333
2083.22	1.00759	1.03921	0.976615	0.893076	0.903076	0.782912	0.855774	0.857288				2083.22	1.01966	0.997077	0.881765	0.888962	0.818161	0.911266	0.870493	0.870104
2087.85	1.01809	1.06731	0.972768	0.88457	0.888631	0.783458	0.851903	0.823011				2087.85	1.0115	1.01448	0.89849	0.87683	0.815693	0.919525	0.883124	0.880774
2092.49	0.978562	0.951271	0.931201	0.864019	0.857699	0.755565	0.842091	0.819356				2092.49	0.982758	0.975992	0.880087	0.865003	0.7948	0.862105	0.847544	0.841888
2097.13	0.981068	0.977689	0.949571	0.879963	0.854354	0.76269	0.834029	0.830599				2097.13	0.97644	0.992515	0.882276	0.85254	0.802527	0.877264	0.854179	0.840019
2101.77	1.12018	1.14399	1.08797	1.01921	1.00545	0.911304	0.992969	0.959859				2101.77	1.12839	1.09689	1.03329	1.01859	0.975262	0.992574	1.02997	0.991026
2106.41	1.25484	1.27344	1.25374	1.08036	1.07761	1.02603	1.02787	0.978937				2106.41	1.22914	1.17334	1.10881	1.07821	0.977916	1.08094	1.07804	1.05782
2111.05	1.14764	1.13969	1.15561	1.01357	1.00925	0.919677	0.983711	0.968921				2111.05	1.15632	1.11098	1.01733	0.964551	0.915112	1.01672	0.988451	0.9955
2115.69	1.01882	1.01458	0.984266	0.915731	0.894888	0.825514	0.873522	0.840839				2115.69	1.00586	1.02687	0.911518	0.906966	0.843235	0.908449	0.879043	0.88683
2120.33	0.939311	0.953606	0.884385	0.850502	0.851241	0.770795	0.833762	0.772612				2120.33	0.942271	0.945249	0.834387	0.838426	0.763307	0.845153	0.82907	0.7989
2124.97	0.934666	0.945437	0.898431	0.832573	0.863607	0.785173	0.818346	0.762143				2124.97	0.923878	0.933174	0.830936	0.817919	0.766155	0.839869	0.813503	0.804159
2129.61	1.00375	1.01923	0.981414	0.899955	0.912033	0.818599	0.911424	0.856248				2129.61	1.00424	0.990745	0.899241	0.903818	0.811328	0.884936	0.895467	0.883797
2134.25	0.986709	1.00904	0.955432	0.864512	0.879158	0.827453	0.897361	0.825431				2134.25	0.964327	0.978099	0.883081	0.858602	0.805251	0.889142	0.873401	0.845489
2138.89	1.01765	1.01761	0.99821	0.93075	0.913141	0.817353	0.891491	0.832307				2138.89	1.01023	0.99762	0.90254	0.886697	0.823284	0.910857	0.892664	0.885871
2143.53	0.985258	0.999414	0.942972	0.906952	0.89444	0.836813	0.870174	0.835784				2143.53	0.96382	0.989792	0.876414	0.867635	0.807261	0.901666	0.875127	0.863297
2148.17	0.923847	0.913755	0.893349	0.843078	0.821995	0.789378	0.815991	0.792532				2148.17	0.943965	0.939494	0.85251	0.828411	0.760097	0.839161	0.845882	0.799789
2152.81	1.02243	1.05301	0.998764	0.928798	0.933936	0.86522	0.896022	0.90464				2152.81	1.02304	1.02472	0.933163	0.909585	0.845341	0.898396	0.927841	0.907967
2157.45	0.93223	0.925696	0.913007	0.855036	0.839769	0.776006	0.823464	0.791991				2157.45	0.938033	0.933909	0.843472	0.824965	0.768513	0.832446	0.832229	0.819596
2162.09	0.926211	0.930612	0.875807	0.831662	0.825057	0.754683	0.833621	0.775849				2162.09	0.919676	0.914079	0.828042	0.821477	0.758498	0.836242	0.825612	0.789442
2166.73	1.03332	1.01098	1.03057	0.923636	0.93424	0.869695	0.904999	0.859781				2166.73	1.03003	1.03141	0.93112	0.891907	0.843035	0.911878	0.896603	0.885649
2171.37	0.991504	1.00242	0.965223	0.954851	0.915413	0.867002	0.879216	0.859795				2171.37	1.00917	1.00086	1.04616	0.998029	0.973281	1.03561	1.03081	0.963168
2176.01	1.00237	1.01951	0.988478	0.929684	0.915132	0.852474	0.905034	0.854806				2176.01	1.02907	1.00297	0.902198	0.886093	0.830247	0.906786	0.882755	0.875861
2180.65	0.966039	0.987615	0.916787	0.883964	0.881169	0.806858	0.868104	0.837932				2180.65	0.971927	0.96979	0.896281	0.854737	0.828844	0.859479	0.850251	0.837255
2185.29	1.01169	1.00976	0.966304	0.917509	0.900212	0.854089	0.893959	0.851902				2185.29	1.0101	1.00014	0.926057	0.883971	0.827964	0.878685	0.887928	0.856228
2189.93	1.1146	1.09781	1.08549	0.990031	0.973236	0.943425	0.940483	0.916883				2189.93	1.06666	1.0998	0.97906	0.941862	0.903495	0.954158	0.946909	0.944336
2194.57	1.04896	1.06337	1.0208	0.965683	0.941192	0.873084	0.922266	0.891343				2194.57	1.03569	1.04289	0.948073	0.923434	0.870186	0.933767	0.920251	0.890965
2199.21	1.013	1.01696	0.981607	0.902651	0.941032	0.841954	0.914848	0.864547				2199.21	1.02169	1.00745	0.937817	0.90887	0.826293	0.896945	0.893472	0.900186
2203.85	1.01748	0.998505	0.965332	0.923227	0.935163	0.847707	0.912097	0.874691				2203.85	1.01683	0.99835	0.917533	0.910619	0.849652	0.927415	0.910612	0.87304
2208.49	0.903122	0.888072	0.8752	0.815595	0.827012	0.782912	0.813252	0.774539				2208.49	0.883473	0.911512	0.816697	0.795551	0.760166	0.822164	0.794879	0.79939
2213.13	0.98374	0.997378	0.968868	0.933613	0.905066	0.855635	0.872637	0.838483				2213.13	0.98423	0.989232	0.902042	0.878388	0.836101	0.880987	0.881484	0.88144
2217.77	0.925328	0.941225	0.92594	0.883083	0.887704	0.817194	0.857166	0.824964				2217.77	0.959018	0.948234	0.867425	0.842681	0.789569	0.871698	0.859648	0.821765
2222.41	0.93457	0.937651	0.924163	0.888371	0.868274	0.815734	0.875302	0.81511				2222.41	0.951149	0.943159	0.869863	0.857272	0.785638	0.846343	0.838223	0.83094
2227.05	0.96448	0.951706	0.917481	0.914681	0.860998	0.832423	0.863921	0.802739				2227.05	0.943566	0.953198	0.872333	0.830667	0.793576	0.882369	0.856721	0.846165
2231.68	1.0088	1.01828	0.96668	0.906269	0.915371	0.849275	0.898688	0.853195				2231.68	0.976712	1.00745	0.909062	0.882312	0.82381	0.8937	0.880149	0.868808
2236.32	1.00893	1.03993	0.978101	0.904002	0.918542	0.866983	0.913066	0.874284				2236.32	1.01394	1.02189	0.919398	0.896035	0.830604	0.907264	0.876586	0.895765
2240.96	1.00721	1.00814	0.975728	0.924235	0.929325	0.849185	0.87765	0.865661				2240.96	1.01234	0.994529	0.912298	0.881661	0.844461	0.901929	0.893656	0.87937
2245.6	0.95221	0.925705	0.948406	0.906271	0.887806	0.85184	0.876007	0.864067				2245.6	0.950441	0.985425	0.859689	0.852978	0.830827	0.874085	0.883983	0.839843
2250.24	0.993085	1.014	0.959308	0.937494	0.898046	0.858084	0.889604	0.863568				2250.24	0.990507	0.988933	0.906338	0.875402	0.847234	0.885662	0.87508	0.882664
2254.88	0.981285	0.967145	0.981002	0.941938	0.927258	0.857624	0.903523	0.861868				2254.88	1.00017	1.00825	0.902462	0.886528	0.81638	0.897336	0.897137	0.867308
2259.52	0.9812	0.998387	0.954006	0.902873	0.898099	0.854561	0.880828	0.8659				2259.52	0.968114	0.987806	0.897702	0.886506	0.81574	0.867023	0.874312	0.871065
2264.16	0.967823	0.964881	0.928684	0.920889	0.879835	0.84963	0.856509	0.82931				2264.16	0.994	0.970439	0.889505	0.866829	0.831633	0.873351	0.872492	0.864378
2268.8	1.03094	1.01985	1.0168	0.965926	0.94469	0.876232	0.923261	0.873662				2268.8	1.02794	1.03963	0.931355	0.912935	0.873931	0.929542	0.898904	0.902357
2273.44	1.01657	1.02327	0.974238	0.922163	0.923825	0.888156	0.906814	0.879998				2273.44	1.01836	1.00407	0.909251	0.892379	0.820944	0.895827	0.898877	0.885714
2278.08	1.00496	1.01601	0.975512	0.93548	0.917183	0.858862	0.916735	0.863954				2278.08	1.01849	1.00726	0.919808	0.875484	0.850996	0.906944	0.903889	0.86753
2282.72	0.9753	0.990896	0.961886	0.905558	0.904811	0.839377	0.883281	0.861861				2282.72	0.978946	0.990603	0.887882	0.88599	0.860869	0.88126	0.874075	0.856971
2287.36	0.98928	1.03065	0.966879	0.929482	0.945984	0.879245	0.916907	0.889983				2287.36	1.00119	1.02027	0.927572	0.898553	0.887422	0.917348	0.92236	0.903714
2292	1.02623	1.03604	0.981509	0.990099	0.9702	0.897761	0.931744	0.90959				2292	1.02839	1.02711	0.990534	0.984778	0.927541	0.983352	0.950242	0.943784
2296.64	0.954072	0.972956	0.92258	0.882069	0.892269	0.830847	0.856485	0.82231				2296.64	0.955886	0.975931	0.865364	0.85964	0.812409	0.880642	0.860172	0.849631
2301.28	0.892157	0.891409	0.847424	0.82548	0.852647	0.773002	0.834719	0.781128				2301.28	0.894615	0.912023	0.81103	0.808766	0.773856	0.837261	0.82396	0.809253
2305.92	0.983358	0.968177	0.95355	0.917716	0.887994	0.843635	0.888667	0.876445				2305.92	0.972932	0.97028	0.903213	0.867088	0.813796	0.898191	0.873016	0.875609
2310.56	0.939858	0.947501	0.913687	0.88569	0.881715	0.813015	0.856834	0.825824				2310.56	0.950469	0.93306	0.852382	0.861767	0.821805	0.876767	0.849922	0.840534
2315.2	1.06956	1.03841	1.06013	0.994153	0.99106	0.925865	0.97149	0.946753				2315.2	1.07547	1.05349	0.953445	0.947828	0.906644	0.964242	0.944255	0.935054
2319.84	1.04293	1.00347	0.979785	0.959132	0.952778	0.911108	0.916603	0.900784				2319.84	1.00385	1.00914	0.906038	0.894758	0.87301	0.926836	0.910675	0.904637
2324.48	0.989521	0.998373	0.97229	0.935774	0.907395	0.855864	0.906363	0.891373				2324.48	0.9859	0.994996	0.893921	0.867665	0.827103	0.914384	0.87041	0.870419
2329.12	0.953595	0.975345	0.938606	0.90871	0.898213	0.828124	0.893478	0.845496				2329.12	0.941348	0.930943	0.853323	0.854905	0.819585	0.859202	0.846576	0.839715
2333.76	0.935433	0.958402	0.936519	0.907507	0.890074	0.84938	0.883378	0.849589				2333.76	0.947476	0.945477	0.870219	0.859288	0.808629	0.874026	0.850258	0.841342
2338.4	0.990071	1.01925	0.967938	0.918399	0.91674	0.871845	0.896463	0.877985				2338.4	0.978781	0.986712	0.897925	0.878984	0.859208	0.898648	0.877376	0.877013
2343.04	1.01806	1.03778	0.996581	0.944786	0.95628	0.901609	0.922547	0.904913				2343.04	1.03845	1.03431	0.919431	0.890612	0.851154	0.901336	0.900136	0.901246
2347.68	0.989111	0.998573	0.940125	0.932714	0.928195	0.886196	0.900251	0.868926				2347.68	0.976972	0.982623	0.893907	0.881173	0.859818	0.907984	0.879103	0.884574
2352.32	0.994462	1.01858	0.957766	0.928712	0.930953	0.891243	0.925073	0.893104				2352.32	0.98307	0.983406	0.912036	0.895871	0.86527	0.917307	0.895784	0.895158
2356.96	0.985024	0.960101	0.952594	0.930209	0.935992	0.84609	0.9084	0.865771				2356.96	0.968788	0.964931	0.884723	0.888902	0.858625	0.896004	0.88058	0.877019
2361.6	0.924362	0.900323	0.909654	0.889669	0.873938	0.825208	0.837003	0.838265				2361.6	0.957931	0.959962	0.83169	0.859577	0.820484	0.854019	0.831889	0.847474
2366.24	1.01014	0.994603	0.997373	0.931935	0.928979	0.883473	0.892634	0.896667				2366.24	0.992319	1.00289	0.90766	0.879669	0.859973	0.888377	0.882058	0.876241
2370.87	1.00188	1.0355	0.955845	0.931977	0.937228	0.886612	0.907269	0.877878				2370.87	0.992285	0.981437	0.909991	0.8873	0.859068	0.888208	0.873151	0.869913
2375.51	0.939299	0.995016	0.917028	0.89696	0.892499	0.85641	0.88542	0.845923				2375.51	0.968989	0.95327	0.870919	0.875327	0.824741	0.882713	0.861822	0.848451
2380.15	0.951644	0.973286	0.910817	0.891911	0.913835	0.828027	0.876246	0.839905				2380.15	0.94454	0.965681	0.881336	0.850706	0.82237	0.869564	0.849243	0.84647
2384.79	1.11906	1.09863	1.11915	1.04527	1.02278	0.996386	1.04941	0.958663				2384.79	1.09677	1.09127	1.02998	1.01102	0.967871	1.00278	0.965755	0.992111
2389.43	1.10689	1.11163	1.10123	1.02427	1.03443	1.00682	1.02083	0.982829				2389.43	1.09432	1.08795	0.992525	0.988201	0.924174	0.99481	0.980782	0.976149
2394.07	0.924524	0.8967	0.892962	0.870804	0.891585	0.823715	0.859406	0.83449				2394.07	0.934084	0.924098	0.83635	0.854208	0.814516	0.868142	0.841892	0.833622
2398.71	0.931437	0.907061	0.91152	0.870715	0.873057	0.805274	0.870173	0.823345				2398.71	0.929112	0.927162	0.844003	0.850246	0.812468	0.843772	0.823318	0.843041
2403.35	0.971864	0.983303	0.930807	0.907946	0.917395	0.861175	0.890719	0.884336				2403.35	0.97469	0.985746	0.876916	0.872211	0.854019	0.883607	0.866415	0.84901
2407.99	1.05948	1.06597	1.04648	1.02201	0.983209	0.946061	0.960048	0.945354				2407.99	1.03999	1.04793	0.96156	0.947344	0.908657	0.950921	0.938597	0.92524
2412.63	0.998753	1.02431	0.981626	0.976995	0.946465	0.890648	0.946225	0.899833				2412.63	1.01102	1.00198	0.908264	0.904378	0.862731	0.917804	0.902971	0.898103
2417.27	0.986219	1.01128	0.942616	0.930171	0.91844	0.899462	0.917066	0.866722				2417.27	0.978577	0.985261	0.887611	0.869323	0.858777	0.900176	0.880108	0.872009
2421.91	1.01437	1.02956	1.00845	0.961416	0.975935	0.910183	0.940389	0.895697				2421.91	1.01553	1.02051	0.935526	0.896035	0.854652	0.915975	0.915449	0.904965
2426.55	1.01642	1.02943	1.02599	0.936047	0.967973	0.916789	0.965655	0.910369				2426.55	1.00884	1.03107	0.925836	0.900904	0.890214	0.942348	0.915074	0.907261
2431.19	0.951084	0.968869	0.972658	0.936834	0.935348	0.880292	0.895465	0.879643				2431.19	0.995546	0.970517	0.875668	0.860538	0.841872	0.879529	0.859121	0.850746
2435.83	0.961123	0.94497	0.947944	0.939221	0.89741	0.883227	0.922319	0.875555				2435.83	0.962598	0.972682	0.874055	0.862888	0.856997	0.883823	0.863019	0.85339
2440.47	0.956003	0.943555	0.926896	0.903172	0.919185	0.877459	0.877364	0.858829				2440.47	0.983055	0.972794	0.882538	0.867617	0.813876	0.874121	0.867862	0.863138
2445.11	0.944334	0.96424	0.951954	0.892396	0.902778	0.863122	0.900278	0.861298				2445.11	0.95376	0.962244	0.86092	0.870721	0.841555	0.878422	0.864273	0.867457
2449.75	1.001	1.02243	0.971113	0.961787	0.946154	0.907755	0.930075	0.923684				2449.75	0.998227	0.996612	0.925349	0.902784	0.881776	0.92168	0.903263	0.897093
2454.39	0.976531	1.00271	0.990921	0.966174	0.95051	0.901827	0.955477	0.904674				2454.39	0.987469	0.998153	0.925781	0.92388	0.876674	0.922955	0.913008	0.919918
2459.03	0.985934	1.00108	0.958968	0.948303	0.948035	0.902496	0.946997	0.90047				2459.03	0.988206	0.988156	0.928208	0.903457	0.877991	0.896075	0.896848	0.896877
2463.67	1.11274	1.10976	1.12076	1.0397	1.02818	0.991001	0.989641	0.992539				2463.67	1.08633	1.06103	0.999822	0.990984	0.962843	0.98042	0.985823	0.968057
2468.31	1.13073	1.13308	1.12781	1.06018	1.05088	0.999042	1.03927	1.01236				2468.31	1.11322	1.09524	1.03441	0.994774	0.965793	1.0117	1.00352	0.973589
2472.95	1.0321	1.0381	1.03744	0.965936	0.976832	0.923629	0.939468	0.931935				2472.95	1.03145	1.00741	0.927031	0.945792	0.909338	0.942543	0.905679	0.903132
2477.59	1.08602	1.08738	1.09203	1.04328	1.04699	0.983071	0.967131	0.994219				2477.59	1.07421	1.05429	0.982157	0.980979	0.940423	0.965948	0.975361	0.978138
2482.23	1.09965	1.09692	1.09012	1.03378	1.05581	0.994066	0.998676	0.9831				2482.23	1.06539	1.07508	0.996044	0.97776	0.937721	0.970372	0.975608	0.98141
2486.87	1.13645	1.15622	1.13632	1.06716	1.07838	1.01595	1.01331	1.0614				2486.87	1.12413	1.1103	1.02074	1.00062	0.956945	0.998399	1.01323	1.0156
2491.51	1.08416	1.05935	1.06335	1.01656	1.02249	0.945501	0.991312	0.990554				2491.51	1.05179	1.05583	0.948997	0.948683	0.933661	0.950414	0.935452	0.946137
2496.15	1.09122	1.06815	1.1095	1.06681	1.05924	0.983422	1.00128	0.973844				2496.15	1.07555	1.07155	0.982404	0.966234	0.952759	0.988939	0.980419	0.978193
2500.79	0.967459	0.942078	0.978339	0.92658	0.9405	0.891779	0.914349	0.89152				2500.79	0.971367	0.98433	0.893258	0.883575	0.869421	0.892354	0.880296	0.887277
2505.43	0.9272	0.922918	0.915549	0.886159	0.91884	0.858055	0.896474	0.857344				2505.43	0.924747	0.94269	0.848096	0.833566	0.82568	0.850964	0.859523	0.857494
2510.07	0.968224	0.957361	0.955385	0.934036	0.923922	0.875997	0.910378	0.883489				2510.07	0.945317	0.952091	0.875764	0.867573	0.829749	0.868639	0.848613	0.88085
2514.7	0.991457	1.02844	1.00624	0.999717	0.992019	0.995626	0.955611	1.00245				2514.7	1.00872	1.0163	0.979346	0.976025	0.973206	0.97128	0.967771	0.964939
2519.34	1.03774	1.04799	0.997509	1.00771	1.00975	0.943064	0.969909	0.94307				2519.34	1.02589	1.01672	0.94109	0.94816	0.935739	0.947155	0.916894	0.92481
2523.98	1.05107	1.04727	1.04681	0.988009	1.01844	0.960321	0.986782	0.96817				2523.98	1.06478	1.06441	0.966697	0.937793	0.929639	0.926545	0.930857	0.944178
2528.62	1.00329	1.0002	0.99836	0.980632	0.971375	0.965267	0.976652	0.923642				2528.62	1.01799	1.00829	0.923429	0.912287	0.894143	0.914978	0.909349	0.91344
2533.26	1.01167	1.0384	0.996651	0.959042	0.972942	0.915789	0.959342	0.949801				2533.26	0.987999	0.992876	0.932043	0.924772	0.909209	0.921871	0.910398	0.931549
2537.9	1.03596	1.06993	1.03326	1.0032	0.974708	0.955405	0.960595	0.953059				2537.9	1.03507	1.02648	0.937263	0.917163	0.909878	0.935015	0.926051	0.923397
2542.54	0.931819	0.910151	0.916102	0.919404	0.934025	0.868729	0.877348	0.869313				2542.54	0.939461	0.957374	0.8455	0.849117	0.832075	0.837306	0.834062	0.831509
2547.18	0.912722	0.907623	0.928838	0.894649	0.901632	0.879062	0.88327	0.870422				2547.18	0.92282	0.937966	0.838946	0.848759	0.843412	0.865122	0.822461	0.83563
2551.82	0.976639	0.976844	0.96537	0.948818	0.945287	0.918209	0.900979	0.937872				2551.82	0.98563	1.01571	0.906718	0.902621	0.871264	0.891627	0.890998	0.874925
2556.46	0.897428	0.894649	0.901168	0.865659	0.875034	0.835991	0.842816	0.850007				2556.46	0.909353	0.898351	0.817419	0.819655	0.808334	0.835398	0.799244	0.800766
2561.1	0.854187	0.874462	0.882447	0.856332	0.862595	0.798296	0.838709	0.822626				2561.1	0.878547	0.887578	0.807328	0.815171	0.797411	0.823912	0.78435	0.784963
2565.74	0.86076	0.883085	0.890178	0.88958	0.882691	0.844588	0.893462	0.84428				2565.74	0.9046	0.87623	0.83444	0.798499	0.824758	0.814012	0.818568	0.8132
2570.38	0.959351	0.950855	0.955295	0.963476	0.934118	0.913063	0.925916	0.90618				2570.38	0.964829	0.958135	0.87026	0.890862	0.847603	0.887533	0.882701	0.887156
2575.02	0.966725	0.991371	0.979471	0.952107	0.940655	0.894284	0.934563	0.911747				2575.02	0.967544	0.979971	0.868126	0.878615	0.880128	0.890976	0.899399	0.894529
2579.66	0.936954	0.9398	0.946027	0.927437	0.937336	0.880879	0.891865	0.901947				2579.66	0.954097	0.973039	0.871073	0.8539	0.866603	0.870884	0.880927	0.875371
2584.3	0.986102	0.966541	0.987145	0.948432	0.972828	0.929593	0.927234	0.912963				2584.3	0.98769	0.98569	0.894556	0.891218	0.887271	0.911377	0.918968	0.910725
2588.94	0.966859	0.966172	0.938682	0.937589	0.938752	0.895575	0.913694	0.896036				2588.94	0.938812	0.951961	0.860835	0.881716	0.86868	0.878608	0.881041	0.870101
2593.58	0.999303	1.01306	1.02932	1.00866	0.99676	0.941643	0.978445	0.942132				2593.58	1.01256	0.998907	0.928982	0.924983	0.930403	0.931959	0.931503	0.938757
2598.22	0.900423	0.936335	0.92434	0.950605	0.922432	0.88049	0.89347	0.88877				2598.22	0.934965	0.940253	0.849971	0.858333	0.860904	0.862798	0.840724	0.841249
2602.86	0.944496	0.932311	0.914482	0.905386	0.916587	0.864307	0.90139	0.891021				2602.86	0.926437	0.942152	0.860485	0.853288	0.841569	0.888631	0.854066	0.856147
2607.5	0.969205	0.944848	0.938303	0.953721	0.93367	0.894431	0.925067	0.915359				2607.5	0.977228	0.984171	0.880606	0.884378	0.872642	0.900014	0.864637	0.887925
2612.14	0.950476	0.927854	0.954319	0.951294	0.923265	0.901932	0.90299	0.903786				2612.14	0.947989	0.974444	0.884899	0.882296	0.880306	0.864069	0.88432	0.888266
2616.78	0.994179	1.00676	1.00142	0.980567	0.978596	0.940427	0.924921	0.931008				2616.78	0.981696	1.0119	0.888062	0.897068	0.917432	0.911915	0.907199	0.917813
2621.42	1.05657	1.07089	1.07703	1.02534	1.01811	0.976456	0.995235	1.01786				2621.42	1.07319	1.0542	0.966329	0.974292	0.975428	0.974991	0.956722	0.965107
2626.06	0.996565	0.982484	0.996393	0.979109	0.969768	0.903606	0.965835	0.942413				2626.06	0.98911	0.997018	0.911772	0.920752	0.893204	0.926392	0.928167	0.909578
2630.7	0.98709	0.964067	0.971825	0.955209	0.968976	0.921235	0.946055	0.937159				2630.7	0.972337	0.985777	0.907189	0.903351	0.922744	0.898153	0.906546	0.908503
2635.34	0.985635	0.946393	0.945847	0.956207	0.968605	0.907045	0.938923	0.924953				2635.34	0.985064	0.979346	0.877095	0.891537	0.887405	0.911794	0.885849	0.869427
2639.98	0.932893	0.928896	0.928721	0.940056	0.947204	0.880651	0.909846	0.9008				2639.98	0.914396	0.944979	0.848753	0.835745	0.859538	0.851497	0.852274	0.881197
2644.62	0.995474	0.994167	0.95767	0.986994	0.948751	0.91637	0.925776	0.935444				2644.62	0.989032	0.976479	0.903431	0.894488	0.880125	0.900924	0.893219	0.911612
2649.26	0.967332	0.969441	1.0087	0.954143	0.963569	0.91483	0.919396	0.918788				2649.26	0.979185	0.968895	0.877804	0.893572	0.889618	0.911082	0.874449	0.886022
2653.9	0.962552	0.94254	0.937911	0.942635	0.935729	0.910627	0.925454	0.914163				2653.9	0.986861	0.968982	0.871914	0.888536	0.874457	0.877289	0.874999	0.863191
2658.53	0.989194	0.996055	0.993335	0.976072	0.981704	0.921766	0.943309	0.948912				2658.53	0.972698	0.999753	0.906806	0.905273	0.899619	0.925404	0.900537	0.922043
2663.17	0.955821	0.976511	0.975804	0.992926	0.966975	0.932149	0.933482	0.957029				2663.17	0.949469	0.979722	0.880801	0.876794	0.890956	0.888496	0.882235	0.885652
2667.81	0.92556	0.944491	0.951212	0.961536	0.936024	0.910842	0.915662	0.906884				2667.81	0.972317	0.948467	0.864796	0.866533	0.871716	0.859619	0.879956	0.871425
2672.45	0.95247	0.947586	0.947293	0.941638	0.928388	0.923887	0.89755	0.915898				2672.45	0.959087	0.967453	0.858002	0.867117	0.87971	0.879937	0.867683	0.8695
2677.09	0.953483	0.908132	0.967015	0.940993	0.954543	0.928949	0.931613	0.927441				2677.09	0.966564	0.966365	0.872116	0.895551	0.859451	0.886022	0.876819	0.891043
2681.73	0.975096	1.00796	0.995647	0.975934	0.970416	0.962563	0.971847	0.966025				2681.73	0.989869	0.979334	0.897471	0.899827	0.882728	0.929543	0.924038	0.928762
2686.37	0.927971	0.949572	0.931272	0.942577	0.940079	0.912387	0.937192	0.939345				2686.37	0.939224	0.960513	0.872275	0.877274	0.868977	0.853288	0.876915	0.888328
2691.01	0.967141	0.961419	0.971923	0.969376	0.970002	0.937224	0.95286	0.955006				2691.01	0.965523	0.976935	0.885056	0.901963	0.892192	0.886813	0.885179	0.883298
2695.65	0.97516	0.96924	0.974109	0.982948	0.989909	0.93714	0.953278	0.937231				2695.65	0.966272	0.954718	0.874504	0.897318	0.89905	0.894817	0.881572	0.89952
2700.29	1.00211	0.984855	1.01763	1.01379	1.01414	0.958559	0.969772	0.968095				2700.29	0.990889	1.00787	0.928943	0.93123	0.921804	0.920265	0.91154	0.919818
2704.93	0.990344	1.01882	1.01463	1.02477	1.00348	0.969226	0.982239	0.984243				2704.93	1.02192	0.992175	0.92705	0.945182	0.952662	0.911802	0.916613	0.913042
2709.57	1.00303	1.00713	1.00483	0.996752	1.01554	0.963699	1.0097	0.966318				2709.57	0.996729	1.00451	0.940994	0.940507	0.926507	0.923538	0.923014	0.933167
2714.21	0.948736	0.953368	0.969589	0.937416	0.980005	0.92016	0.931006	0.926822				2714.21	0.959207	0.941713	0.878793	0.893618	0.895188	0.883928	0.887906	0.882515
2718.85	1.02257	1.00556	1.03878	1.04596	1.0492	1.00821	1.03851	1.02742				2718.85	1.0007	1.02987	0.948614	0.953822	0.972303	0.937028	0.936243	0.957888
2723.49	1.04435	1.04245	1.07593	1.10567	1.12211	1.1619	1.11381	1.16454				2723.49	1.06632	1.04495	0.949807	1.00585	1.04696	0.966676	0.964124	0.991453
2728.13	0.959237	0.96824	0.981794	0.977983	0.980654	0.955212	0.930121	0.956655				2728.13	0.971141	0.9851	0.875957	0.914554	0.918233	0.911455	0.878799	0.874797
2732.77	1.03011	1.02327	1.04359	1.04464	1.04499	1.0177	0.990487	1.01794				2732.77	1.02253	1.01016	0.965329	0.960728	0.957529	0.921249	0.918783	0.966406
2737.41	1.08519	1.08167	1.09857	1.0609	1.0533	1.053	1.01772	1.04061				2737.41	1.07845	1.05528	0.964021	0.962741	0.963708	0.983466	0.961646	0.989206
2742.05	0.998426	0.995202	0.997213	0.988184	0.990701	0.95898	0.965982	0.960278				2742.05	0.975475	0.996862	0.906156	0.913962	0.915028	0.894228	0.912819	0.931879
2746.69	1.00591	0.998187	1.02353	1.02271	1.01421	0.972484	0.995074	0.969229				2746.69	1.01451	0.999803	0.907202	0.935248	0.939026	0.911112	0.906085	0.918993
2751.33	1.1167	1.12178	1.13444	1.10931	1.11246	1.06459	1.1012	1.07292				2751.33	1.09838	1.09003	1.03067	1.01848	1.0229	0.987358	0.991299	1.04202
2755.97	1.08067	1.07141	1.0884	1.08734	1.07529	1.06578	1.05711	1.06807				2755.97	1.09043	1.07733	0.985128	0.999923	0.976579	0.975613	0.97069	1.01069
2760.61	1.05614	1.03288	1.04779	1.05269	1.03285	1.00233	1.02644	1.02502				2760.61	1.02686	1.02346	0.94874	0.984648	0.975384	0.960673	0.946419	0.955876
2765.25	1.07027	1.06478	1.07068	1.08823	1.0689	1.02546	1.03311	1.03632				2765.25	1.04567	1.0247	0.948467	0.976153	0.974044	0.957031	0.978317	0.977344
2769.89	1.10448	1.13911	1.15086	1.09606	1.12365	1.07199	1.06459	1.08355				2769.89	1.09404	1.05907	1.01047	1.03889	1.02264	1.0183	1.02527	1.03299
2774.53	1.04032	1.01011	1.07147	1.08931	1.07088	1.01069	1.02736	1.04919				2774.53	1.02437	1.03093	0.951379	0.966815	0.967491	0.961652	0.952424	0.979067
2779.17	1.24931	1.21915	1.27403	1.19039	1.20842	1.1947	1.17824	1.18324				2779.17	1.18648	1.14664	1.11829	1.12923	1.09104	1.06828	1.08726	1.12575
2783.81	0.996309	1.02706	1.04078	1.02233	1.03437	0.976289	0.984426	0.983729				2783.81	1.00026	0.999585	0.944486	0.914248	0.937785	0.920962	0.912262	0.94111
2788.45	0.907715	0.913124	0.900493	0.923513	0.94042	0.900144	0.894967	0.888644				2788.45	0.901245	0.914876	0.833633	0.831388	0.85084	0.832417	0.827866	0.838286
2793.09	1.04934	1.03829	1.06294	1.02828	1.04072	1.00814	1.02983	1.03144				2793.09	1.03351	1.03123	0.984665	0.939657	0.979214	0.934801	0.939497	0.971681
2797.73	1.02755	1.02448	1.02479	1.03371	1.04592	1.03145	1.01219	0.998272				2797.73	1.02109	1.00568	0.924502	0.941146	0.958282	0.935465	0.906805	0.936083
2802.36	0.971921	0.977237	0.973786	0.977677	0.991655	0.963142	0.959786	0.960693				2802.36	0.975688	0.978208	0.877856	0.9211	0.905989	0.92153	0.899362	0.894958
2807	0.955695	0.992261	1.00205	0.959485	0.978824	0.965149	0.953522	0.962802				2807	0.94687	0.954163	0.880318	0.905944	0.90653	0.882801	0.886347	0.884262
2811.64	1.02591	1.03029	1.0494	1.04406	1.04289	1.00903	1.03118	1.02393				2811.64	1.03003	1.00432	0.942948	0.952373	0.969388	0.957413	0.947899	0.976083
2816.28	0.935965	0.928333	0.956523	0.951756	0.968262	0.94561	0.936	0.977119				2816.28	0.925105	0.962964	0.851087	0.875608	0.894137	0.868692	0.86431	0.88545
2820.92	0.971345	0.999355	0.996255	1.00742	1.01216	0.985319	1.01263	0.967423				2820.92	0.97445	0.979038	0.895099	0.907216	0.930549	0.894517	0.905007	0.913233
2825.56	0.940489	0.943919	0.938528	0.993356	0.967104	0.966366	0.954591	0.940257				2825.56	0.934654	0.953969	0.846826	0.858758	0.927708	0.883198	0.842759	0.88323
2830.2	0.942559	0.902115	0.94525	0.964219	0.944331	0.947393	0.970333	0.939904				2830.2	0.936102	0.941477	0.887881	0.874427	0.90237	0.881057	0.872938	0.879395
2834.84	0.966404	0.953385	0.985469	0.997879	1.00271	0.957485	0.999932	0.975976				2834.84	0.982592	0.967703	0.910013	0.909968	0.936375	0.890378	0.902266	0.921001
2839.48	0.904549	0.933619	0.9348	0.954056	0.946722	0.956676	0.935143	0.92548				2839.48	0.920872	0.930823	0.860346	0.855887	0.909883	0.852142	0.865477	0.862266
2844.12	0.944398	0.948767	0.950062	0.960867	0.973428	0.959567	0.959414	0.966326				2844.12	0.961014	0.942715	0.851162	0.89448	0.913105	0.888853	0.873531	0.877051
2848.76	0.960425	0.9604	0.996009	0.987345	0.990837	0.965288	0.985481	0.962423				2848.76	0.992699	0.978082	0.896324	0.910379	0.927152	0.895406	0.889423	0.914599
2853.4	0.993907	0.971176	0.993598	1.00075	1.01078	0.99236	0.976946	0.984867				2853.4	1.00056	1.00513	0.887226	0.926848	0.925525	0.927153	0.917388	0.912613
2858.04	0.951467	0.951828	0.98616	0.976703	1.01345	0.991232	0.988393	0.983626				2858.04	0.973462	0.9975	0.896408	0.912353	0.938781	0.884703	0.902654	0.905994
2862.68	0.96201	0.990383	0.991598	1.01815	1.01117	0.98911	1.00542	0.986432				2862.68	0.956148	0.986206	0.892831	0.906705	0.915366	0.888589	0.909969	0.910822
2867.32	0.960289	0.982816	0.992579	1.00549	1.00007	0.983429	0.940213	0.977052				2867.32	0.959843	0.954875	0.868927	0.899931	0.924305	0.899452	0.889771	0.892418
2871.96	1.03607	1.03263	1.02453	1.04959	1.06125	1.05676	1.0423	1.0547				2871.96	1.02735	1.02444	0.948615	0.976047	1.00466	0.961934	0.947214	0.959922
2876.6	1.1008	1.1097	1.15041	1.13026	1.10799	1.12523	1.11894	1.12828				2876.6	1.1069	1.08885	1.03069	1.0444	1.03869	1.02469	1.01766	1.04516
2881.24	1.02744	1.02892	1.06396	1.07233	1.07648	1.0384	1.06195	1.04294				2881.24	1.04211	1.03792	0.967649	0.958727	0.971693	0.93098	0.948557	0.960399
2885.88	0.976149	0.927248	0.96857	0.98654	1.00382	1.0022	0.986209	0.988735				2885.88	0.972676	0.967735	0.888426	0.910465	0.930745	0.889892	0.892513	0.906373
2890.52	0.981524	0.961016	0.974334	1.00984	1.0043	0.987039	0.985162	0.984965				2890.52	0.964307	0.960502	0.889272	0.894719	0.944778	0.899285	0.868862	0.919263
2895.16	1.06625	1.0698	1.10997	1.08822	1.09718	1.0764	1.08589	1.08485				2895.16	1.0655	1.06446	0.996422	1.0116	1.01567	0.995552	0.972685	1.0012
2899.8	1.11833	1.09651	1.14725	1.09052	1.12245	1.09629	1.11962	1.09104				2899.8	1.09111	1.08416	0.996106	1.02744	1.06252	1.01507	0.991148	1.04504
2904.44	1.00811	0.993097	1.01257	1.04795	1.05333	1.03021	1.025	1.02842				2904.44	1.00799	1.00289	0.909794	0.949176	0.96192	0.921	0.938417	0.948362
2909.08	1.00538	1.00302	1.01415	1.06639	1.02459	1.00135	1.04907	1.02453				2909.08	0.984489	1.02731	0.915939	0.912983	0.973129	0.928252	0.941608	0.939421
2913.72	0.9691	0.942807	1.00824	0.993456	1.01772	1.02968	1.01565	1.00185				2913.72	0.960479	0.973254	0.870319	0.927582	0.935423	0.912198	0.883581	0.900965
2918.36	1.05166	1.03978	1.06056	1.07143	1.06719	1.04146	1.10337	1.08698				2918.36	1.02007	1.03409	0.967344	0.988591	0.999051	0.955065	0.95558	0.990661
2923	0.976696	0.9864	1.01665	1.00288	1.01202	0.98262	1.00079	0.996781				2923	0.956302	0.966812	0.897376	0.910636	0.892654	0.898833	0.916599	0.918635
2927.64	1.03143	1.00931	1.04855	1.05436	1.06401	1.01969	1.03351	1.03886				2927.64	1.02343	1.00923	0.939527	0.950398	0.979535	0.916613	0.927724	0.954715
2932.28	0.976083	0.961801	1.00286	1.02121	1.03125	1.00925	1.0135	1.01865				2932.28	0.991785	1.00099	0.910436	0.919171	0.934281	0.929891	0.901437	0.943612
2936.92	0.974241	0.960786	0.990431	1.05844	1.01362	0.999409	1.00251	1.03947				2936.92	0.977695	0.98646	0.915509	0.921417	0.939418	0.913603	0.902112	0.941868
2941.55	0.985852	0.933123	0.999864	1.01956	0.9987	0.977527	0.98521	0.986397				2941.55	0.958224	0.959004	0.884664	0.895466	0.942592	0.89113	0.900049	0.922729
2946.19	0.967154	0.937587	0.984849	0.983327	1.02635	0.995436	0.994735	1.0031				2946.19	0.962361	0.97484	0.892279	0.901535	0.933289	0.892173	0.903146	0.902802
2950.83	0.974808	0.96672	0.982836	1.00026	1.01845	1.01893	1.00286	1.00315				2950.83	0.985682	0.984572	0.898351	0.907682	0.945403	0.917185	0.905442	0.931483
2955.47	0.984184	0.973805	0.983152	1.03075	1.06248	1.03438	1.02903	0.997381				2955.47	0.988443	0.9681	0.897542	0.929755	0.962681	0.914785	0.906219	0.928737
2960.11	0.972997	0.991752	0.99303	1.02841	1.01869	1.05053	1.03419	1.01838				2960.11	0.99044	0.972978	0.910618	0.923113	0.93956	0.923551	0.915057	0.935892
2964.75	1.04179	1.02751	1.05246	1.06636	1.06821	1.0741	1.03679	1.06437				2964.75	1.03565	1.02527	0.94772	0.971558	0.967825	0.936075	0.958033	0.981403
2969.39	0.995282	0.981577	0.999638	1.01935	1.02038	1.06594	1.02677	1.03024				2969.39	0.993031	1.0113	0.912781	0.920821	0.950673	0.902814	0.917857	0.95382
2974.03	0.99072	0.978743	1.0293	1.00391	1.04891	1.03924	1.02856	1.03896				2974.03	0.999148	0.978933	0.911583	0.943163	0.952522	0.91034	0.902236	0.943606
2978.67	1.06938	1.07105	1.07461	1.07717	1.08181	1.07021	1.09048	1.08504				2978.67	1.0332	1.04581	0.955129	0.985845	0.999144	0.969318	0.962856	0.996833
2983.31	1.26665	1.25279	1.33339	1.23815	1.26802	1.27295	1.23365	1.24538				2983.31	1.19794	1.18912	1.13173	1.15267	1.15968	1.09263	1.12761	1.17531
2987.95	1.2644	1.24957	1.3259	1.25829	1.29076	1.27223	1.25998	1.29291				2987.95	1.22317	1.17695	1.13674	1.17196	1.15969	1.09662	1.14614	1.16173
2992.59	1.17017	1.15167	1.16962	1.14813	1.17256	1.1434	1.17213	1.17095				2992.59	1.15261	1.18071	1.09777	1.12169	1.1246	1.07828	1.08785	1.10048
2997.23	0.978413	0.981569	0.974947	1.0551	1.0334	1.0248	1.03142	1.0149				2997.23	0.973241	0.97596	0.883294	0.920171	0.944225	0.901528	0.908587	0.944202
3001.87	1.0416	1.01093	1.06602	1.07758	1.07433	1.08907	1.06927	1.07823				3001.87	1.03444	1.03169	0.944253	0.958823	0.977319	0.941371	0.952956	0.99263
3006.51	0.985031	0.957287	0.993973	1.06863	1.0407	1.01506	1.04804	1.02819				3006.51	0.978981	0.972252	0.91272	0.930005	0.969736	0.928655	0.911503	0.934343
3011.15	1.00166	0.968201	0.999275	1.05995	1.04995	1.0076	1.06527	1.03996				3011.15	0.988861	0.988365	0.931667	0.939164	0.97312	0.934257	0.91299	0.942697
3015.79	0.973698	0.951589	0.973862	1.03133	1.02692	1.04203	1.04407	1.01481				3015.79	0.98293	0.974895	0.877602	0.919749	0.94385	0.916385	0.891852	0.917997
3020.43	1.0238	1.0414	1.07487	1.08689	1.07549	1.08188	1.09054	1.09195				3020.43	1.04699	1.04901	0.943936	0.977701	0.98503	0.950231	0.97194	0.988042
3025.07	0.977005	0.987835	1.00853	1.02016	1.03387	1.05089	1.03736	1.02633				3025.07	0.976793	0.993832	0.92189	0.919324	0.943034	0.917551	0.916688	0.936683
3029.71	0.965663	0.957175	0.966355	1.04363	1.03937	1.02445	1.02157	1.01016				3029.71	0.959842	0.986443	0.900603	0.927892	0.947882	0.883718	0.914113	0.915195
3034.35	0.992098	0.996664	1.02105	1.03695	1.05415	1.04153	1.05801	1.02437				3034.35	1.01673	1.01191	0.896033	0.932095	0.970231	0.913708	0.941291	0.959243
3038.99	0.942047	0.892397	0.972386	1.00819	1.01964	0.997421	0.993155	0.99899				3038.99	0.956756	0.966384	0.870257	0.894713	0.92648	0.890081	0.901611	0.921696
3043.63	0.968621	0.974885	0.999267	1.00936	1.04516	1.03916	1.05501	1.02538				3043.63	0.959817	0.987102	0.905817	0.908226	0.973336	0.900984	0.918845	0.949339
3048.27	0.947003	0.953273	0.967939	0.992275	1.02852	1.03748	1.02306	1.01832				3048.27	0.95259	0.981841	0.889479	0.929417	0.946967	0.906767	0.891162	0.937618
3052.91	0.975776	1.03786	1.00674	1.03817	1.0636	1.08041	1.04947	1.02473				3052.91	0.992385	1.00834	0.905741	0.932509	0.979855	0.945706	0.895199	0.983832
3057.55	0.974137	0.945396	1.00922	1.0235	1.01721	1.04674	1.03095	1.02104				3057.55	0.985058	0.966924	0.89874	0.915365	0.962961	0.903605	0.911947	0.94071
3062.19	1.03836	1.02342	1.07651	1.08092	1.09948	1.11182	1.09488	1.10173				3062.19	1.05095	1.02411	0.952098	1.00768	1.01379	0.965096	0.976413	0.998383
3066.83	1.02874	1.03089	1.03167	1.06456	1.08479	1.11081	1.07134	1.0744				3066.83	1.01275	1.00852	0.915157	0.96259	1.00529	0.932269	0.94047	0.960302
3071.47	1.02323	1.01663	1.03639	1.07331	1.08132	1.09439	1.07795	1.08334				3071.47	1.03646	1.02511	0.947471	0.978142	0.996847	0.941356	0.944367	0.966913
3076.11	0.947609	0.96435	0.964883	1.0138	1.00414	1.01031	1.03456	1.01603				3076.11	0.957671	0.957565	0.868994	0.925822	0.924521	0.893783	0.888769	0.930757
3080.75	1.00833	1.01977	0.996622	1.0712	1.07649	1.0867	1.05427	1.09366				3080.75	1.01742	1.00123	0.91308	0.96755	0.970554	0.936201	0.944987	0.959013
3085.38	0.960077	0.978173	0.979151	1.03181	1.03781	1.03557	1.02997	1.04255				3085.38	0.958479	0.965966	0.866306	0.93826	0.958503	0.895459	0.877335	0.936683
3090.02	0.96623	0.974218	0.994407	1.02734	1.02517	1.04254	1.0404	1.03978				3090.02	0.957159	0.976587	0.897067	0.889091	0.974546	0.914033	0.896371	0.935432
3094.66	0.986805	1.02545	1.01344	1.06461	1.04287	1.0828	1.05666	1.04459				3094.66	0.99933	0.975981	0.901162	0.947184	0.997453	0.924205	0.945582	0.950589
3099.3	0.978447	0.990478	1.00085	1.03541	1.05755	1.06451	1.0442	1.04697				3099.3	0.976884	0.961098	0.909155	0.931788	0.961211	0.892483	0.9202	0.926456
3103.94	0.962548	0.992759	1.01162	1.04945	1.03989	1.04874	1.07514	1.05593				3103.94	0.98329	1.00745	0.907351	0.935646	0.984401	0.900687	0.902571	0.943476
3108.58	1.02771	1.00274	1.02611	1.08605	1.07455	1.13245	1.13263	1.10135				3108.58	1.0318	1.0364	0.940901	0.972632	1.02118	0.944499	0.935992	0.979895
3113.22	1.02836	0.987009	1.04713	1.06968	1.07119	1.07804	1.09386	1.09508				3113.22	1.02701	1.01417	0.934093	0.979682	0.99278	0.925779	0.932464	0.973291
3117.86	0.955401	0.953055	0.993951	1.01787	1.03122	1.01987	1.04385	1.0397				3117.86	0.952178	0.973747	0.891604	0.93563	0.969909	0.903783	0.88679	0.913501
3122.5	0.995537	1.00286	1.00327	1.05419	1.07442	1.05697	1.04491	1.06431				3122.5	0.996709	1.00564	0.938812	0.959376	1.02972	0.968	0.94771	0.966257
3127.14	0.955581	0.968744	0.961394	1.00579	1.00542	1.00906	1.00188	1.0208				3127.14	0.936431	0.957876	0.897517	0.923174	0.951334	0.899553	0.89984	0.934136
3131.78	0.997209	0.981406	1.02599	1.05547	1.07194	1.04865	1.07057	1.09102				3131.78	0.9982	0.989754	0.915668	0.967983	1.00069	0.941006	0.932255	0.983324
3136.42	0.97824	0.964549	0.99912	1.02489	1.0373	1.04299	1.07042	1.03237				3136.42	0.980627	0.965178	0.87697	0.954373	0.948547	0.911924	0.893524	0.918928
3141.06	0.987545	0.973475	1.02062	1.04759	1.0701	1.06282	1.081	1.07407				3141.06	0.972388	1.00504	0.9042	0.954356	0.980424	0.898898	0.924364	0.953073
3145.7	1.00711	1.02342	1.01747	1.06175	1.07444	1.05976	1.07153	1.07365				3145.7	1.00689	0.994906	0.927142	0.97607	1.00421	0.9189	0.931023	0.957962
3150.34	1.02124	1.01113	1.04957	1.07784	1.08353	1.09808	1.10626	1.08936				3150.34	0.987188	0.994648	0.938677	0.975877	1.00799	0.923211	0.951849	0.979445
3154.98	0.960737	0.96582	0.988335	1.01422	1.02545	1.06941	1.06133	1.05328				3154.98	0.972735	0.955291	0.872776	0.932512	0.969542	0.903235	0.874661	0.917419
3159.62	0.981736	0.957723	0.997949	1.0402	1.04829	1.04709	1.0406	1.06383				3159.62	0.9682	0.963012	0.865978	0.919555	0.984846	0.912653	0.915502	0.930453
3164.26	1.04819	1.0838	1.09853	1.09548	1.13457	1.13182	1.14457	1.13578				3164.26	1.03382	1.04668	0.97073	1.00963	1.05167	0.976263	0.9455	1.03231
3168.9	0.976425	1.00092	1.02248	1.05844	1.05245	1.06613	1.07308	1.05116				3168.9	0.963379	1.00446	0.902044	0.9635	1.00396	0.91455	0.907776	0.94765
3173.54	0.968017	0.974389	1.00484	1.04531	1.0453	1.05239	1.06682	1.06666				3173.54	0.978834	0.978497	0.895855	0.946152	0.959712	0.913278	0.886606	0.93494
3178.18	1.06791	1.07629	1.09874	1.14538	1.10984	1.16225	1.12948	1.16052				3178.18	1.0627	1.03455	0.969804	1.03018	1.04847	1.0049	0.971133	1.0306
3182.82	1.22762	1.20175	1.26841	1.26154	1.26974	1.2806	1.23815	1.27018				3182.82	1.22895	1.21483	1.15333	1.17752	1.19692	1.12969	1.13314	1.17983
3187.46	1.07674	1.09417	1.09565	1.1224	1.17759	1.15733	1.13278	1.19086				3187.46	1.06708	1.06629	0.958897	1.04682	1.05702	0.998869	1.00651	1.02476
3192.1	0.927697	0.925263	0.946271	1.02593	1.03418	1.07354	1.02169	1.05124				3192.1	0.936112	0.95747	0.867287	0.904226	0.952069	0.871994	0.891892	0.913821
3196.74	0.961555	0.965524	0.96839	1.03585	1.05342	1.05192	1.04574	1.06318				3196.74	0.953778	0.962072	0.891718	0.924783	0.965549	0.892675	0.893476	0.931683
3201.38	0.958644	0.995099	0.973662	1.02389	1.04805	1.05339	1.05917	1.05042				3201.38	0.953681	0.972247	0.880647	0.953764	0.97298	0.891519	0.898803	0.933574
3206.02	0.95056	0.946454	0.957911	1.02415	1.03596	1.07271	1.04215	1.0665				3206.02	0.958313	0.972472	0.865626	0.928569	0.976234	0.886929	0.888914	0.946371
3210.66	0.94797	0.930091	0.966529	1.01749	1.04034	1.06977	1.03378	1.05172				3210.66	0.950904	0.984427	0.863187	0.932043	0.976638	0.913155	0.897006	0.943037
3215.3	1.00021	1.0055	1.03913	1.07259	1.08013	1.09421	1.08322	1.11652				3215.3	0.987165	1.0088	0.931938	0.962363	1.00312	0.880295	0.934007	0.966368
3219.94	0.981155	0.995153	0.985651	1.02397	1.04528	1.08266	1.07469	1.08944				3219.94	0.968635	0.977848	0.886847	0.935909	0.969974	0.91706	0.907467	0.924387
3224.58	0.928191	0.952364	0.946052	1.00735	1.00604	1.02722	1.0218	1.04109				3224.58	0.91323	0.932557	0.8546	0.906645	0.955885	0.867102	0.855618	0.897412
3229.21	0.956005	0.952522	0.991618	1.04555	1.05149	1.05123	1.06454	1.06671				3229.21	0.971222	0.952768	0.875554	0.941915	0.975551	0.9138	0.898343	0.960381
3233.85	0.96978	0.92683	0.962615	1.01732	1.04071	1.08172	1.06905	1.058				3233.85	0.961047	0.942883	0.852764	0.933869	0.946206	0.896226	0.896071	0.912765
3238.49	0.961083	0.952065	1.00502	1.04563	1.03731	1.07007	1.06114	1.07363				3238.49	0.960646	0.98194	0.874141	0.937004	0.990423	0.891892	0.893943	0.943842
3243.13	0.993958	1.03548	1.03863	1.09761	1.08053	1.14492	1.13098	1.12802				3243.13	1.00663	0.994974	0.953209	0.970886	1.02077	0.936064	0.929427	0.976195
3247.77	1.01571	0.983303	1.07086	1.10412	1.10041	1.13055	1.09986	1.11391				3247.77	0.989185	1.00768	0.94152	0.983008	1.03537	0.909954	0.929986	0.959076
3252.41	0.982291	0.91521	0.990803	1.02678	1.05675	1.07286	1.04782	1.10198				3252.41	0.968127	0.978035	0.884849	0.938728	0.974185	0.890153	0.891449	0.935435
3257.05	1.0038	1.04505	1.04243	1.09928	1.10519	1.15425	1.10367	1.1432				3257.05	1.01347	1.02711	0.932845	0.986834	1.03622	0.923936	0.940794	1.00124
3261.69	1.16552	1.20833	1.23589	1.21909	1.25589	1.3027	1.24453	1.29527				3261.69	1.12428	1.13075	1.06508	1.09734	1.14893	1.02341	1.05958	1.11649
3266.33	0.967263	0.956742	0.983399	1.06516	1.05518	1.09084	1.08139	1.06878				3266.33	0.989208	0.990247	0.908808	0.933322	0.996179	0.915425	0.918406	0.943082
3270.97	1.0584	1.04578	1.08161	1.13292	1.12918	1.17867	1.1536	1.12139				3270.97	1.04051	1.02877	0.93006	1.00091	1.05985	0.966014	0.963711	1.016
3275.61	0.960004	0.94323	0.981417	1.04614	1.03577	1.04158	1.05562	1.06506				3275.61	0.955674	0.965441	0.897572	0.947319	0.953782	0.886229	0.908069	0.939178
3280.25	1.06304	1.05413	1.09796	1.11394	1.15243	1.21382	1.16981	1.18382				3280.25	1.04066	1.03748	0.979866	1.05496	1.05155	0.978949	0.980014	1.04905
3284.89	1.03867	1.09109	1.09804	1.13284	1.16099	1.19215	1.15875	1.17031				3284.89	1.05769	1.05043	0.988791	1.04536	1.05686	0.979834	0.969077	1.00111
3289.53	0.963769	0.930221	0.99199	1.0527	1.07019	1.11529	1.0634	1.08962				3289.53	0.965785	0.976151	0.87026	0.951986	0.997692	0.889288	0.906462	0.947759
3294.17	0.967406	0.99895	0.987671	1.05305	1.07867	1.1146	1.11071	1.09237				3294.17	1.00167	0.962057	0.894343	0.955521	0.993607	0.92158	0.921829	0.957419
3298.81	0.939325	0.959439	0.943676	1.02638	1.03768	1.0911	1.06556	1.05902				3298.81	0.948148	0.966996	0.889023	0.930934	0.972159	0.916644	0.885873	0.936238
3303.45	0.993173	0.992305	1.01747	1.10543	1.08368	1.1258	1.09861	1.12083				3303.45	0.98855	0.981807	0.899866	0.983152	1.00116	0.924894	0.917003	0.986316
3308.09	0.981181	0.96661	1.01065	1.07027	1.07812	1.13835	1.11966	1.13616				3308.09	1.00639	1.00199	0.933865	0.971158	1.01168	0.922161	0.916329	0.957291
3312.73	1.03613	1.02309	1.07035	1.10515	1.10685	1.15556	1.12714	1.16008				3312.73	1.01549	1.02276	0.954702	1.01265	1.02762	0.945128	0.929854	0.991365
3317.37	1.03709	1.06437	1.07462	1.11763	1.14242	1.19678	1.10976	1.16033				3317.37	1.02467	1.01819	0.954077	1.01202	1.05462	0.936709	0.942386	1.01206
3322.01	0.979341	1.00971	1.01061	1.054	1.0695	1.11226	1.07585	1.13606				3322.01	0.971028	0.97798	0.910103	0.972539	1.01042	0.916016	0.90468	0.942658
3326.65	0.979184	0.986496	0.995895	1.0606	1.06689	1.1568	1.09268	1.15082				3326.65	0.976667	0.998809	0.928243	0.960265	1.00779	0.905429	0.924541	0.96887
3331.29	0.968739	1.01071	0.967005	1.05501	1.06744	1.10606	1.07548	1.11042				3331.29	0.956318	0.955082	0.879434	0.967125	0.980946	0.899891	0.896723	0.938949
3335.93	0.990358	1.00592	1.02757	1.07544	1.08626	1.14528	1.1008	1.13849				3335.93	0.967038	0.978171	0.915583	0.956909	1.02997	0.9102	0.934492	0.944476
3340.57	0.99198	1.03606	1.04165	1.12518	1.09303	1.16953	1.14218	1.1431				3340.57	0.999738	1.00406	0.915174	0.99587	1.04881	0.932411	0.949607	0.997833
3345.21	0.982447	1.00306	0.983146	1.05895	1.06251	1.11763	1.0895	1.11746				3345.21	0.980033	1.00021	0.878934	0.950807	1.00264	0.883123	0.90311	0.938365
3349.85	0.951641	0.944807	0.942692	1.02102	1.03372	1.08815	1.07567	1.06389				3349.85	0.958038	0.949419	0.847406	0.930453	0.990072	0.871378	0.888556	0.941611
3354.49	1.03162	1.00511	1.04188	1.12351	1.10433	1.18215	1.14851	1.17632				3354.49	1.00624	0.992899	0.918903	0.999654	1.0383	0.933418	0.953395	0.991406
3359.13	1.11234	1.09867	1.13167	1.16497	1.17647	1.23699	1.17218	1.24906				3359.13	1.09513	1.08557	1.0498	1.0766	1.13887	1.04863	1.04729	1.08684
3363.77	0.996589	1.00677	1.02888	1.08533	1.08918	1.15866	1.10784	1.12339				3363.77	1.02572	1.00513	0.922939	0.982194	1.02877	0.917043	0.933888	0.977788
3368.41	0.998479	0.980408	1.0289	1.09932	1.11629	1.16383	1.154	1.16424				3368.41	1.00732	0.997482	0.904798	0.983821	1.00951	0.917061	0.934755	0.997386
3373.04	0.990661	0.982342	0.997823	1.07923	1.11227	1.1669	1.08571	1.15966				3373.04	1.00722	0.987801	0.921112	0.985187	1.028	0.89631	0.923368	0.961875
3377.68	0.992492	1.00309	1.02771	1.08343	1.09628	1.14328	1.11646	1.16791				3377.68	0.991319	0.999743	0.927028	0.979978	1.00977	0.918104	0.925374	0.971821
3382.32	0.997745	0.979371	1.03127	1.08402	1.10052	1.14129	1.09683	1.14744				3382.32	1.01594	0.971158	0.912411	0.968391	1.02584	0.907706	0.920475	0.987878
3386.96	0.967193	0.943178	1.01124	1.10742	1.0834	1.12672	1.07739	1.14276				3386.96	0.970995	0.972809	0.911047	0.972745	1.01891	0.897616	0.898044	0.948712
3391.6	0.978211	0.964634	0.990337	1.08583	1.08134	1.11715	1.09985	1.1141				3391.6	0.987117	0.958506	0.917652	0.951607	1.02024	0.916732	0.919248	0.945788
3396.24	0.987086	0.994796	1.03224	1.08982	1.10366	1.17084	1.12658	1.14959				3396.24	0.985879	0.996991	0.901046	0.975752	1.02313	0.905217	0.8997	0.953507
3400.88	0.973811	1.01038	1.00813	1.04401	1.06995	1.15124	1.10641	1.14598				3400.88	0.97617	0.963269	0.872456	0.961557	1.00401	0.904266	0.90334	0.96534
3405.52	1.05666	1.01199	1.10206	1.14939	1.16177	1.22399	1.17922	1.2434				3405.52	1.07008	1.0467	0.970883	1.02433	1.08489	0.951509	0.967609	1.01877
3410.16	0.986343	1.00251	1.01369	1.10079	1.10147	1.19519	1.11432	1.1807				3410.16	0.970919	1.00435	0.913002	0.987179	1.04184	0.938287	0.923162	0.964602
3414.8	1.04536	1.04464	1.05381	1.14664	1.14191	1.2102	1.14404	1.22643				3414.8	1.02713	1.02566	0.961364	1.00573	1.06852	0.933325	0.945005	1.01833
3419.44	0.944047	0.958886	0.97184	1.03728	1.05704	1.11455	1.06313	1.08948				3419.44	0.980644	0.943821	0.862307	0.914365	0.956484	0.883251	0.873138	0.91915
3424.08	1.05224	1.05417	1.10737	1.12599	1.18251	1.23116	1.15547	1.24058				3424.08	1.07213	1.03839	0.940017	1.0292	1.04545	0.961672	0.980049	1.03114
3428.72	1.03855	0.99726	1.03871	1.13249	1.12073	1.1697	1.14001	1.19216				3428.72	1.01771	1.02257	0.931952	1.02122	1.05928	0.950981	0.940826	0.989408
3433.36	1.01288	1.0032	1.04744	1.11651	1.11632	1.17036	1.14783	1.18262				3433.36	1.02397	1.05045	0.916066	0.987521	1.04798	0.969328	0.95858	0.979052
3438	1.00694	0.960485	1.02994	1.12211	1.133	1.16262	1.11585	1.22179				3438	1.00272	1.00369	0.924297	0.994269	1.02072	0.929653	0.939561	0.992387
3442.64	1.02146	1.01184	1.05524	1.13133	1.1383	1.21323	1.12865	1.20124				3442.64	1.02411	1.03594	0.910585	1.0029	1.04908	0.932939	0.940206	0.997899
3447.28	0.994989	1.03007	1.04246	1.12824	1.15159	1.21265	1.12874	1.20133				3447.28	1.02146	1.02177	0.939785	1.01392	1.05641	0.911108	0.941644	1.00229
3451.92	1.02508	1.01588	1.0664	1.12007	1.13123	1.19923	1.14747	1.16425				3451.92	1.03139	1.0299	0.933231	1.02194	1.04828	0.945987	0.967166	0.990757
3456.56	0.977906	0.996226	1.01238	1.12563	1.09887	1.19369	1.11316	1.19611				3456.56	1.0105	0.984114	0.909248	0.997895	1.03829	0.930574	0.933943	0.987038
3461.2	1.0425	1.07766	1.08719	1.16618	1.16941	1.23781	1.18589	1.23775				3461.2	1.04442	1.03405	0.938555	1.0192	1.08542	0.952627	0.958701	1.01724
3465.84	1.02864	0.983427	1.05025	1.12373	1.1483	1.22043	1.15847	1.20647				3465.84	1.04196	1.03566	0.927265	1.00597	1.05256	0.931463	0.959481	0.996296
3470.48	0.993656	1.02291	1.02689	1.12024	1.11948	1.16989	1.15975	1.19408				3470.48	1.00832	1.00218	0.940298	0.984581	1.05476	0.948224	0.949142	0.987314
3475.12	0.917335	0.953508	0.956082	1.06176	1.04914	1.12063	1.06125	1.13273				3475.12	0.929204	0.950605	0.867681	0.938199	0.985016	0.858177	0.876297	0.925315
3479.76	0.989602	1.01029	1.0035	1.12688	1.11455	1.16088	1.14962	1.177				3479.76	1.00174	0.98949	0.912958	0.983152	1.0239	0.916356	0.918719	0.975952
3484.4	0.964854	0.968827	0.976586	1.07721	1.09197	1.15769	1.09381	1.17514				3484.4	0.989043	0.971931	0.898941	0.974775	1.0064	0.918712	0.914586	0.924196
3489.04	0.969002	0.99075	1.00787	1.09152	1.08374	1.1712	1.11819	1.16417				3489.04	1.00428	0.974118	0.903229	0.969487	1.01449	0.904429	0.908197	0.961331
3493.68	0.979267	1.02292	1.00951	1.08393	1.08465	1.19671	1.12306	1.17557				3493.68	1.00155	0.977529	0.928159	0.982381	1.01427	0.917462	0.895402	0.973833
3498.32	0.923555	0.916637	0.949272	1.03173	1.05018	1.13143	1.06579	1.10829				3498.32	0.949342	0.931377	0.84776	0.937414	0.987365	0.867918	0.874096	0.94088
3502.96	0.949308	0.953275	0.959667	1.07556	1.07895	1.16575	1.11109	1.14717				3502.96	0.966575	0.967423	0.881043	0.954578	1.00248	0.880836	0.884063	0.951819
3507.6	0.99338	0.97633	0.990822	1.08622	1.09379	1.19667	1.14626	1.15081				3507.6	0.999439	0.989862	0.898848	0.984544	1.04256	0.932962	0.92007	0.96524
3512.23	0.978362	0.967822	0.985466	1.07531	1.07631	1.20743	1.13841	1.17936				3512.23	0.991361	0.981152	0.893914	0.96546	1.03826	0.903612	0.889694	0.966933
3516.87	0.945214	0.950122	0.988834	1.06547	1.09852	1.16557	1.1003	1.16363				3516.87	0.985821	0.964476	0.883976	0.960844	1.03616	0.912314	0.908935	0.944486
3521.51	0.988011	0.988933	1.03089	1.10718	1.12372	1.19721	1.17714	1.18956				3521.51	0.98824	0.985375	0.909565	1.00927	1.05063	0.913025	0.947	0.971194
3526.15	0.973958	0.969492	1.02058	1.12545	1.12253	1.20494	1.1562	1.22373				3526.15	1.01058	1.00764	0.921986	0.988651	1.02475	0.914424	0.917078	0.990722
3530.79	0.942796	0.97414	0.972097	1.07816	1.07411	1.17181	1.12832	1.1659				3530.79	0.959149	0.965199	0.888821	0.952857	1.00747	0.904892	0.898343	0.943363
3535.43	1.01317	1.00976	1.00555	1.13404	1.10981	1.18738	1.15259	1.19165				3535.43	0.998614	0.980661	0.918524	0.979482	1.02238	0.907942	0.904202	0.989207
3540.07	0.955657	0.956045	0.954137	1.06979	1.06735	1.1616	1.11516	1.17448				3540.07	0.96509	0.95731	0.870142	0.961899	0.969834	0.891313	0.867035	0.921902
3544.71	0.975042	0.944367	1.02069	1.07493	1.0955	1.17667	1.11236	1.1983				3544.71	0.967219	0.981383	0.886485	0.964147	1.04794	0.906433	0.8943	0.942965
3549.35	0.967658	0.968392	1.00243	1.09676	1.10249	1.20889	1.15864	1.17485				3549.35	0.972472	0.966205	0.884228	0.978643	1.03222	0.90803	0.920871	0.962048
3553.99	0.969557	0.972634	0.994439	1.09921	1.09945	1.18058	1.13535	1.17612				3553.99	0.966769	0.976103	0.892808	0.973276	0.997719	0.903264	0.920197	0.967057
3558.63	0.999368	1.0012	1.02796	1.10248	1.10706	1.22107	1.14524	1.18302				3558.63	1.00386	0.994691	0.919885	0.995339	1.05842	0.920926	0.915721	1.00695
3563.27	0.931895	0.912924	0.950591	1.06876	1.03936	1.15894	1.11779	1.13707				3563.27	0.948494	0.952849	0.852193	0.925805	0.967401	0.854662	0.873108	0.948073
3567.91	0.938971	0.96547	0.966862	1.09377	1.07939	1.19853	1.10893	1.15925				3567.91	0.962598	0.958351	0.882289	0.950095	0.995921	0.892705	0.863014	0.949895
3572.55	0.990524	0.956016	0.988407	1.11662	1.1117	1.22544	1.15599	1.20165				3572.55	0.980717	0.987013	0.895817	0.962102	1.02284	0.920855	0.945215	0.970907
3577.19	1.13021	1.13214	1.17903	1.25956	1.25378	1.36205	1.31507	1.35797				3577.19	1.11997	1.10283	1.05852	1.11414	1.17742	1.00263	1.05602	1.12533
3581.83	0.901886	0.909604	0.931873	1.0259	1.03747	1.12662	1.08057	1.15744				3581.83	0.926546	0.926581	0.845179	0.92992	0.955696	0.861959	0.856431	0.927118
3586.47	0.942097	0.9298	0.988675	1.07646	1.0734	1.15547	1.12307	1.17275				3586.47	0.955636	0.962246	0.877708	0.948504	1.00296	0.886443	0.88163	0.965223
3591.11	0.958044	0.968424	0.983415	1.08534	1.08085	1.21256	1.1257	1.19879				3591.11	0.976381	0.936742	0.882032	0.961028	1.00544	0.875806	0.89075	0.964272
3595.75	0.958701	0.961901	0.970243	1.12032	1.09833	1.19783	1.15474	1.18832				3595.75	0.957865	0.960161	0.909823	0.979352	1.03862	0.904762	0.917529	0.946447
3600.39	0.939227	0.949002	0.991964	1.06893	1.0854	1.20336	1.15881	1.18418				3600.39	0.965918	0.979462	0.870925	0.978984	1.03482	0.891834	0.908003	0.96348
3605.03	0.951196	0.983432	0.974472	1.09422	1.09502	1.20823	1.14136	1.19995				3605.03	0.969762	0.976688	0.858096	0.962353	1.00078	0.905844	0.872459	0.955219
3609.67	0.918087	0.91375	0.933728	1.04278	1.04007	1.16653	1.07261	1.13206				3609.67	0.934592	0.9388	0.827909	0.936936	0.983358	0.859832	0.874615	0.919649
3614.31	0.886893	0.865832	0.891337	1.01198	1	1.14351	1.08952	1.11346				3614.31	0.907484	0.890209	0.831055	0.890224	0.923465	0.866705	0.848141	0.909824
3618.95	1.06809	1.0548	1.1318	1.17905	1.18888	1.32076	1.22662	1.34047				3618.95	1.07072	1.06172	0.980344	1.02948	1.11785	0.970775	0.998276	1.07233
3623.59	0.968994	0.935169	0.981699	1.07775	1.0842	1.1921	1.12714	1.1959				3623.59	0.953033	0.953436	0.872632	0.95423	0.975434	0.900761	0.892312	0.965475
3628.23	1.17724	1.1476	1.25885	1.27669	1.29482	1.44185	1.38087	1.45504				3628.23	1.16263	1.11769	1.09759	1.14466	1.2218	1.03742	1.0857	1.1672
3632.87	0.987914	0.987537	1.03637	1.1228	1.1437	1.24813	1.1806	1.24406				3632.87	1.00613	1.00437	0.933501	0.993783	1.06738	0.928824	0.934677	0.986071
3637.51	0.954391	0.956173	0.971835	1.0922	1.08929	1.17731	1.14328	1.21368				3637.51	0.973193	0.970629	0.855261	0.925265	0.996446	0.909126	0.907374	0.962968
3642.15	0.980011	0.992373	1.01422	1.12753	1.13436	1.22718	1.1671	1.20426				3642.15	0.999287	0.985381	0.920333	0.966143	1.03582	0.936836	0.908286	0.999948
3646.79	1.18559	1.17603	1.22634	1.27255	1.26416	1.40137	1.32216	1.38048				3646.79	1.18729	1.1471	1.09921	1.19747	1.22711	1.0886	1.09688	1.19148
3651.43	1.14554	1.11769	1.1813	1.2671	1.26025	1.40656	1.33698	1.40995				3651.43	1.13394	1.11892	1.02535	1.1308	1.20038	1.02444	1.05408	1.12073
3656.06	0.981159	0.972272	1.0218	1.11308	1.14401	1.24203	1.16975	1.23418				3656.06	1.00296	0.985228	0.909132	1.00104	1.04563	0.92702	0.916558	1.00624
3660.7	1.08188	1.08186	1.14229	1.20662	1.21097	1.33183	1.25543	1.30911				3660.7	1.07563	1.07864	0.993219	1.06061	1.11435	0.980686	0.992016	1.07603
3665.34	1.01085	0.993036	1.04458	1.14709	1.13841	1.27859	1.23057	1.27222				3665.34	1.02492	1.01906	0.9377	1.01783	1.06863	0.959745	0.935967	1.02161
3669.98	0.920366	0.921432	0.959376	1.04765	1.07626	1.18709	1.09	1.18743				3669.98	0.932277	0.956238	0.866597	0.954747	1.02715	0.874794	0.870266	0.94899
3674.62	0.967337	1.00199	0.997365	1.10427	1.12086	1.22111	1.14241	1.24448				3674.62	0.959167	0.963356	0.885189	0.953382	1.02406	0.903102	0.889168	0.959512
3679.26	0.97801	0.961898	0.996094	1.07792	1.10139	1.23125	1.192	1.2022				3679.26	0.963807	0.96443	0.874024	0.956948	1.02468	0.889974	0.888317	0.975006
3683.9	0.949009	0.956779	0.969834	1.09392	1.09113	1.25126	1.17428	1.2143				3683.9	0.947001	0.951945	0.878255	0.934118	1.04308	0.893401	0.892562	0.967047
3688.54	0.975925	0.966179	1.01261	1.12617	1.12026	1.25715	1.19392	1.23177				3688.54	0.981943	0.968004	0.892527	0.985824	1.06729	0.90426	0.916251	0.973278
3693.18	1.01955	1.00827	1.05496	1.1621	1.1773	1.29964	1.23424	1.27168				3693.18	1.01879	1.01228	0.956615	1.00271	1.0721	0.933085	0.93796	1.02006
3697.82	0.950065	0.944477	0.952904	1.07352	1.07817	1.2052	1.14389	1.18623				3697.82	0.942228	0.957016	0.872131	0.920458	0.998067	0.855231	0.898018	0.944389
3702.46	0.995433	0.997312	1.03803	1.13205	1.16222	1.27873	1.20318	1.29615				3702.46	0.997739	1.00143	0.943308	0.991244	1.07575	0.91683	0.943053	1.00285
3707.1	0.997344	0.993287	1.00335	1.11698	1.10813	1.25393	1.15402	1.26257				3707.1	0.979815	0.988364	0.8857	0.962595	1.0586	0.902197	0.915157	0.985659
3711.74	0.98693	0.983621	1.04616	1.11031	1.14707	1.27498	1.19335	1.25858				3711.74	0.97795	0.983799	0.918835	1.00666	1.05086	0.934204	0.926461	0.98811
3716.38	1.0477	1.06946	1.09891	1.19081	1.2348	1.34166	1.29247	1.34276				3716.38	1.06874	1.03751	0.980037	1.05086	1.11629	0.970921	0.99666	1.03955
3721.02	1.04039	1.03557	1.09172	1.17641	1.1906	1.32631	1.23256	1.3503				3721.02	1.01012	1.06032	0.972691	1.00544	1.10682	0.954405	0.97351	1.0495
3725.66	1.03868	1.02329	1.07015	1.16109	1.19258	1.33314	1.2341	1.32442				3725.66	1.02006	1.02607	0.960135	1.00776	1.1032	0.954797	0.945021	1.03345
3730.3	0.959939	0.981467	1.00594	1.1231	1.14197	1.2622	1.18226	1.27661				3730.3	1.00144	0.968274	0.920235	0.989796	1.0724	0.90512	0.947269	0.985205
3734.94	0.988654	1.01323	1.02938	1.1216	1.14312	1.29876	1.20386	1.28426				3734.94	0.98621	0.965512	0.922811	0.989589	1.06673	0.912271	0.91739	0.991792
3739.58	0.987159	0.976103	1.00563	1.14236	1.1115	1.27675	1.18707	1.23936				3739.58	0.97326	0.958662	0.907506	0.974049	1.07661	0.895188	0.921218	0.993309
3744.22	0.962286	0.972998	0.981794	1.10765	1.11772	1.25301	1.17652	1.24742				3744.22	0.965146	0.978854	0.897278	0.963858	1.03911	0.880991	0.882996	0.967678
3748.86	0.998363	0.980882	1.0367	1.13027	1.17243	1.3287	1.22596	1.30694				3748.86	0.983984	1.00019	0.930798	1.00863	1.08569	0.917079	0.928034	1.00845
3753.5	0.962182	0.966712	0.983201	1.11123	1.12409	1.2496	1.18444	1.21851				3753.5	0.963669	0.935026	0.878285	0.96029	1.00423	0.88441	0.907132	0.974203
3758.14	0.911486	0.897118	0.945541	1.03291	1.04288	1.19838	1.09879	1.16514				3758.14	0.91179	0.911175	0.8342	0.91623	0.97362	0.858587	0.857931	0.919088
3762.78	1.12953	1.16071	1.19203	1.27607	1.31892	1.4509	1.37073	1.47868				3762.78	1.12247	1.08809	1.04422	1.13656	1.20855	1.03665	1.05575	1.16015
3767.42	0.976567	0.984572	1.01474	1.13849	1.15304	1.29174	1.21242	1.28406				3767.42	0.983976	0.99694	0.907632	1.00088	1.06154	0.932716	0.909685	0.993713
3772.06	0.968041	0.939276	1.00317	1.12052	1.13877	1.2668	1.17675	1.26587				3772.06	0.947625	0.976954	0.877358	0.972545	1.04716	0.888557	0.898616	0.986565
3776.7	0.954894	0.95675	0.97959	1.0947	1.12872	1.25279	1.18585	1.24353				3776.7	0.957941	0.978959	0.885389	0.959956	1.05848	0.912978	0.916293	0.982788
3781.34	0.962703	0.968384	0.948717	1.07866	1.09985	1.27953	1.17123	1.24918				3781.34	0.937956	0.948553	0.871603	0.936186	1.03812	0.883684	0.904222	0.956961
3785.98	1.04742	1.03191	1.09147	1.20304	1.21892	1.36798	1.26248	1.37954				3785.98	1.0461	1.02783	0.975771	1.04384	1.11057	0.971926	0.971836	1.05691
3790.62	1.0536	1.08806	1.14984	1.22482	1.21661	1.39769	1.257	1.41452				3790.62	1.04587	1.05577	0.982917	1.05844	1.1537	0.969975	1.00798	1.11887
3795.26	1.25381	1.20974	1.32014	1.38322	1.3754	1.60632	1.45515	1.58365				3795.26	1.20043	1.15822	1.12918	1.20369	1.29488	1.09394	1.14347	1.24471
3799.89	1.11724	1.10506	1.17573	1.22355	1.25302	1.45176	1.30742	1.43197				3799.89	1.07235	1.07364	1.0039	1.05579	1.18541	0.9833	1.02759	1.11732
3804.53	1.00141	0.980432	1.03604	1.13489	1.15189	1.29724	1.18971	1.2911				3804.53	0.964171	0.978276	0.899092	0.968174	1.09691	0.876981	0.906235	1.00497
3809.17	0.947408	0.958488	0.983882	1.11007	1.11881	1.25176	1.15726	1.26577				3809.17	0.967947	0.94449	0.881716	0.950399	1.06153	0.867327	0.909495	0.975965
3813.81	1.03472	1.02505	1.0769	1.21769	1.22373	1.3794	1.26363	1.34306				3813.81	1.01327	1.03746	0.954993	1.02324	1.13378	0.95004	0.958199	1.04947
3818.45	0.918749	0.913237	0.949257	1.07109	1.09522	1.28478	1.15401	1.26196				3818.45	0.94517	0.909144	0.84093	0.929881	1.03729	0.87061	0.867331	0.960429
3823.09	0.935202	0.938443	0.987437	1.09962	1.12904	1.26993	1.16424	1.27432				3823.09	0.973077	0.976592	0.872622	0.950873	1.07031	0.8748	0.899813	0.984508
3827.73	0.966986	0.98487	1.03099	1.09932	1.17666	1.333	1.22306	1.31244				3827.73	0.950294	0.968554	0.906908	0.969761	1.07528	0.912501	0.930451	1.01345
3832.37	1.06509	1.09914	1.11284	1.2406	1.24776	1.41828	1.301	1.42101				3832.37	1.04852	1.06184	0.976675	1.05323	1.16893	0.974459	0.995704	1.07774
3837.01	1.00112	1.00408	1.02196	1.16593	1.18745	1.34361	1.24223	1.31683				3837.01	0.985015	0.982985	0.927215	0.997219	1.10792	0.9263	0.920704	1.00046
3841.65	0.932915	0.93655	0.951983	1.09583	1.11884	1.28236	1.14263	1.26803				3841.65	0.950684	0.933865	0.857033	0.944871	1.04936	0.865481	0.883527	0.952955
3846.29	0.979866	0.980496	1.00642	1.12896	1.15049	1.31663	1.20225	1.2942				3846.29	0.991794	0.986282	0.914293	0.983805	1.0758	0.912187	0.899538	0.998189
3850.93	0.957289	0.9791	1.00053	1.11899	1.16082	1.30294	1.18666	1.31505				3850.93	0.959762	0.947431	0.895612	0.951458	1.09439	0.909469	0.906316	0.993512
3855.57	0.979748	0.987899	1.02195	1.13676	1.16767	1.32154	1.22485	1.33833				3855.57	0.978983	0.98741	0.91743	0.991177	1.10823	0.905384	0.932598	1.01023
3860.21	1.00395	1.01432	1.03223	1.15032	1.18156	1.35771	1.23602	1.34855				3860.21	1.01408	1.00213	0.910518	0.995173	1.09863	0.93047	0.928269	1.00248
3864.85	0.984875	0.967208	1.00504	1.15794	1.151	1.32251	1.21662	1.32201				3864.85	0.958882	0.982029	0.901805	0.987471	1.094	0.903483	0.924655	0.995606
3869.49	0.97349	0.982594	0.999668	1.11614	1.1759	1.32835	1.21721	1.32083				3869.49	0.974571	0.997559	0.899237	0.967849	1.0883	0.887229	0.901805	0.991806
3874.13	0.942147	0.939783	0.956993	1.09976	1.13396	1.27837	1.19727	1.28554				3874.13	0.953386	0.964967	0.848056	0.945238	1.03964	0.875617	0.87294	0.972197
3878.77	0.971346	0.96614	0.995164	1.11212	1.16782	1.33808	1.19933	1.31617				3878.77	0.952431	0.986393	0.906478	0.9781	1.08961	0.893445	0.92635	1.00196
3883.41	1.04893	1.0526	1.07232	1.19329	1.20154	1.4142	1.30193	1.39625				3883.41	1.06039	1.01873	0.963609	1.03448	1.15234	0.944669	0.981303	1.05054
3888.05	0.98044	0.961942	1.03133	1.16339	1.16836	1.35588	1.22355	1.35277				3888.05	0.998018	0.993623	0.911037	0.981578	1.11158	0.935343	0.934324	0.993021
3892.69	1.04504	1.01611	1.07648	1.19646	1.21269	1.39425	1.27421	1.4167				3892.69	0.996276	1.02542	0.951678	1.00365	1.13364	0.924733	0.947753	1.06473
3897.33	1.01139	1.01772	1.06411	1.18517	1.21471	1.39174	1.23843	1.38069				3897.33	0.992411	1.01326	0.924898	1.01001	1.15639	0.916488	0.931273	1.03811
3901.97	0.990206	0.981611	1.0265	1.15777	1.18026	1.41585	1.23265	1.33748				3901.97	0.992239	0.99058	0.931286	1.00545	1.1221	0.905762	0.914435	1.01217
3906.61	0.983111	1.01417	1.00549	1.15817	1.16694	1.34872	1.21457	1.35558				3906.61	0.992569	0.985744	0.897868	0.979411	1.10232	0.91308	0.907481	0.990097
3911.25	0.974483	0.998705	1.0077	1.15995	1.16491	1.3684	1.23681	1.32381				3911.25	0.971112	0.977147	0.901723	0.969669	1.09846	0.914434	0.922086	0.990354
3915.89	1.03582	1.04993	1.06921	1.20126	1.24821	1.41853	1.27833	1.40954				3915.89	1.0358	1.05064	0.943416	1.00128	1.16146	0.961911	0.963594	1.04818
3920.53	0.989338	0.99891	0.998141	1.15916	1.18392	1.34846	1.22119	1.34162				3920.53	0.986522	0.988246	0.915684	0.982632	1.12866	0.920158	0.93935	0.999064
3925.17	1.01771	1.02446	1.02736	1.19973	1.23431	1.38012	1.25729	1.37716				3925.17	1.04774	1.01023	0.934077	1.01424	1.16533	0.950112	0.953777	1.03867
3929.81	1.02064	0.994226	1.01456	1.1623	1.19909	1.39122	1.23898	1.33913				3929.81	0.986654	0.995735	0.89747	1.00039	1.1094	0.93617	0.926971	1.01376
3934.45	1.0144	1.0281	1.04182	1.1838	1.20107	1.36811	1.21125	1.35311				3934.45	1.00333	1.01851	0.921494	1.01883	1.11832	0.935176	0.946965	1.03915
3939.09	1.06105	1.09662	1.07493	1.18772	1.18802	1.32694	1.26145	1.32794				3939.09	1.06231	1.06653	0.972921	1.03176	1.11816	1.00375	0.986797	1.05964
3943.72	1.01813	0.990305	1.05443	1.15951	1.18635	1.36316	1.2551	1.35087				3943.72	1.00755	1.00536	0.920367	0.99288	1.11448	0.933811	0.958915	1.01856
3948.36	0.920639	0.878481	0.949727	1.06407	1.0735	1.27365	1.13664	1.25939				3948.36	0.920877	0.918312	0.84546	0.943936	1.04067	0.851224	0.866148	0.925866
3953	0.996236	0.953366	1.00004	1.1235	1.16475	1.33403	1.21456	1.35394				3953	0.984256	0.976944	0.89311	0.970846	1.07799	0.927501	0.927186	0.996442
3957.64	0.981122	0.964835	0.997741	1.13318	1.16615	1.32997	1.227	1.32366				3957.64	0.981085	0.989099	0.914351	0.971	1.10853	0.916371	0.935211	0.981024
3962.28	1.03092	1.01326	1.03615	1.18473	1.18551	1.39589	1.23393	1.34911				3962.28	1.02238	0.9911	0.940727	1.00917	1.12445	0.964134	0.941268	1.03302
3966.92	0.948372	0.897076	0.987471	1.10262	1.11495	1.28612	1.19676	1.25764				3966.92	0.928153	0.945011	0.851166	0.95605	1.07508	0.892267	0.891925	0.957781
3971.56	0.942605	0.954591	0.969001	1.11513	1.13429	1.31373	1.15477	1.27642				3971.56	0.957148	0.988954	0.879002	0.957112	1.0763	0.869965	0.889279	0.973169
3976.2	0.979552	0.954026	1.01378	1.11242	1.15272	1.32627	1.21765	1.2937				3976.2	0.964237	0.98433	0.904194	0.974769	1.08248	0.895998	0.905833	1.00334
3980.84	0.977069	0.968773	1.01596	1.14	1.16531	1.34563	1.20308	1.31478				3980.84	0.98835	0.976565	0.905611	0.981491	1.136	0.926712	0.91053	0.999741
3985.48	0.969074	0.957253	1.02757	1.13172	1.14298	1.3272	1.22357	1.31883				3985.48	0.955866	0.975724	0.894818	0.989576	1.08967	0.902419	0.919075	1.01999
3990.12	0.953753	0.968886	0.98353	1.10681	1.10921	1.29262	1.19422	1.27573				3990.12	0.943926	0.953306	0.878058	0.949744	1.05482	0.883506	0.909321	0.973616
3994.76	0.989227	0.984704	0.990691	1.15	1.13509	1.33674	1.20103	1.30198				3994.76	0.941952	0.974657	0.894238	0.980643	1.08719	0.895821	0.939031	0.989286
3999.4	1.00609	0.989488	1.01715	1.159	1.18572	1.36532	1.21592	1.34047				3999.4	1.00286	1.00636	0.933381	0.988835	1.10856	0.912367	0.936609	1.02743
4004.04	0.950577	0.956067	0.953525	1.09827	1.11982	1.27374	1.15549	1.27724				4004.04	0.918823	0.956479	0.874115	0.938693	1.04347	0.860944	0.874737	0.964432
4008.68	0.969175	0.951806	0.980608	1.11092	1.12268	1.28109	1.19492	1.27274				4008.68	0.96681	0.942949	0.903247	0.971664	1.07674	0.896373	0.887505	0.987094
4013.32	0.966031	0.958991	1.01177	1.1274	1.12843	1.30628	1.19609	1.26624				4013.32	0.959415	0.981101	0.880749	0.960829	1.07226	0.896917	0.911299	0.99407
4017.96	0.962227	1.00132	0.976449	1.11149	1.12886	1.2754	1.18024	1.29673				4017.96	0.965532	0.965815	0.893741	0.952253	1.06072	0.898771	0.90425	0.979944
4022.6	0.923564	0.930292	0.930585	1.0805	1.06907	1.22208	1.14267	1.22829				4022.6	0.917047	0.945333	0.847039	0.925526	1.01904	0.862765	0.871277	0.936936
4027.24	0.968076	0.984031	1.00043	1.15178	1.13721	1.28807	1.19502	1.28903				4027.24	0.994916	0.98891	0.910811	0.968527	1.08177	0.933176	0.888994	0.998
4031.88	1.09698	1.09006	1.12024	1.20477	1.23237	1.33706	1.23564	1.31357				4031.88	1.04125	1.0484	0.987173	1.07682	1.10073	0.994876	1.01266	1.07501
4036.52	1.00923	1.01431	1.04694	1.14975	1.15907	1.30062	1.19738	1.30305				4036.52	0.995338	0.980316	0.92732	0.981639	1.07303	0.918986	0.909805	1.01434
4041.16	1.04761	1.05478	1.09023	1.20444	1.23228	1.3863	1.30352	1.3827				4041.16	1.04881	1.04566	0.957757	1.02821	1.16268	0.953502	0.953648	1.06098
4045.8	1.02416	1.00949	1.0765	1.2039	1.18172	1.3314	1.25613	1.3395				4045.8	1.02501	0.9944	0.961422	1.01825	1.11944	0.959322	0.94821	1.02772
4050.44	0.963764	0.974853	0.991835	1.11333	1.13545	1.25858	1.18004	1.26822				4050.44	0.976776	0.961366	0.915758	0.937404	1.03791	0.879918	0.9066	0.973977
4055.08	1.04227	1.04768	1.08167	1.18467	1.20746	1.37514	1.2479	1.37085				4055.08	1.04132	1.04523	0.949306	1.03256	1.12142	0.958966	0.966461	1.05949
4059.72	1.01892	1.03998	1.08317	1.18089	1.17602	1.3641	1.25659	1.34439				4059.72	1.01886	1.03914	0.937478	1.02424	1.11991	0.950776	0.966301	1.0548
4064.36	0.986383	1.01135	1.0374	1.15547	1.16001	1.29981	1.26011	1.31392				4064.36	0.980233	0.991958	0.931307	0.982209	1.07658	0.910845	0.927677	1.00704
4069	0.967234	0.958657	1.00794	1.11212	1.14453	1.26574	1.20824	1.26141				4069	0.995215	0.990496	0.912818	0.968799	1.07099	0.90336	0.934503	0.998467
4073.64	1.05467	1.08212	1.10112	1.18189	1.19905	1.37106	1.2535	1.34666				4073.64	1.04133	1.0215	0.967773	1.02031	1.12269	0.96771	0.974927	1.04419
4078.28	0.982724	0.960343	0.98595	1.13801	1.14353	1.25004	1.17218	1.24611				4078.28	0.971825	0.970769	0.874146	0.98567	1.06321	0.91393	0.904144	0.977822
4082.91	0.990588	1.00371	1.03678	1.16042	1.15209	1.33412	1.22936	1.33595				4082.91	1.01486	1.02474	0.932504	0.997466	1.09908	0.932122	0.922695	1.03342
4087.55	0.957961	0.962632	0.974214	1.10708	1.11886	1.2436	1.17713	1.24598				4087.55	0.976136	0.958418	0.887151	0.975978	1.04419	0.921291	0.918801	0.99238
4092.19	0.954055	0.946574	1.00575	1.13366	1.11988	1.25215	1.16076	1.24684				4092.19	0.962672	0.973354	0.892991	0.95185	1.04831	0.891286	0.895675	0.982753
4096.83	0.970632	0.977137	1.01349	1.10169	1.10059	1.25433	1.17235	1.25328				4096.83	0.982949	0.970608	0.880485	0.986879	1.04997	0.893304	0.902558	0.991469
4101.47	0.989221	0.992588	1.04821	1.10976	1.15482	1.27807	1.20792	1.28311				4101.47	1.00163	1.0165	0.927017	0.990279	1.10153	0.933011	0.919349	0.993298
4106.11	1.01018	1.07584	1.05874	1.1547	1.17239	1.32879	1.25692	1.26554				4106.11	1.00986	1.02445	0.936977	1.00575	1.09608	0.961765	0.96264	1.00311
4110.75	0.950172	0.986432	1.01138	1.11306	1.11613	1.24766	1.16294	1.2306				4110.75	0.962261	0.991387	0.905022	0.943419	1.04033	0.890685	0.895041	0.976311
4115.39	0.96862	0.957855	0.97645	1.08396	1.12402	1.29215	1.1716	1.23685				4115.39	0.966427	0.974508	0.892247	0.976157	1.04406	0.88624	0.892264	0.97508
4120.03	0.931484	0.927106	0.965245	1.07736	1.07168	1.21169	1.15846	1.18886				4120.03	0.931079	0.96873	0.882631	0.957092	1.00112	0.875619	0.874821	0.932989
4124.67	0.933492	0.9327	0.975639	1.08405	1.08224	1.21877	1.1504	1.24461				4124.67	0.955183	0.962982	0.888891	0.956494	0.989449	0.874638	0.903086	0.954257
4129.31	0.977425	0.951972	0.987499	1.08613	1.13359	1.25558	1.18634	1.22089				4129.31	0.976907	0.975322	0.893172	0.960077	1.00636	0.915764	0.911775	0.977878
4133.95	0.941952	0.921684	0.944209	1.0448	1.05984	1.18723	1.09554	1.207				4133.95	0.936344	0.948171	0.880585	0.945178	0.981915	0.854092	0.87996	0.922592
4138.59	0.964977	0.969157	0.987297	1.07895	1.08687	1.24157	1.13529	1.22599				4138.59	0.970324	0.972847	0.869589	0.937765	1.02455	0.879398	0.903215	0.959121
4143.23	0.995789	0.995202	1.01832	1.14346	1.13463	1.27266	1.18166	1.26316				4143.23	0.980759	1.00482	0.899322	0.999824	1.05925	0.910948	0.931753	0.998601
4147.87	0.967829	0.972047	0.997242	1.07286	1.1227	1.25439	1.14519	1.23085				4147.87	0.977945	0.972681	0.883	0.950827	1.03715	0.905484	0.909789	0.959487
4152.51	0.951508	0.991349	0.981689	1.12089	1.12622	1.2505	1.15851	1.23226				4152.51	0.964864	0.956881	0.88239	0.985112	1.05531	0.91086	0.901211	0.972395
4157.15	0.968829	0.969607	1.02256	1.09725	1.12839	1.23049	1.15302	1.21313				4157.15	0.980247	0.997705	0.878427	0.976205	1.04267	0.918215	0.894709	0.98744
4161.79	1.05659	1.00954	1.06186	1.16868	1.18054	1.28026	1.16897	1.27541				4161.79	1.06093	1.02704	0.948336	1.00419	1.08137	0.965906	0.940167	1.02986
4166.43	1.05268	1.05952	1.09975	1.20127	1.18614	1.28849	1.22975	1.31718				4166.43	1.14795	1.11492	0.97269	1.05811	1.0903	1.0069	0.965414	1.05768
4171.07	0.99548	0.99238	1.05126	1.13904	1.13152	1.2178	1.17332	1.25311				4171.07	1.11238	1.07053	0.909046	1.00859	1.0608	0.965728	0.929116	1.01147
4175.71	1.02279	1.06263	1.04781	1.16136	1.16569	1.30606	1.20218	1.28962				4175.71	1.16	1.1065	0.937889	1.0261	1.09118	1.03814	0.962943	1.02025
4180.35	0.99689	1.04745	1.0012	1.13069	1.1204	1.23119	1.17843	1.2571				4180.35	1.11491	1.06062	0.917093	0.994229	1.07421	0.990465	0.944618	0.97919
4184.99	0.978531	1.01526	0.981235	1.09557	1.10731	1.24094	1.14554	1.22483				4184.99	1.09309	1.05605	0.892599	0.980485	1.02304	0.973407	0.902867	0.992874
4189.63	0.911021	0.93592	0.930067	1.06501	1.04488	1.19343	1.12093	1.15731				4189.63	1.05174	0.993427	0.843455	0.947091	0.983975	0.940208	0.872276	0.928492
4194.27	0.976177	0.943895	1.00496	1.10348	1.11341	1.21906	1.16248	1.2338				4194.27	1.08774	1.05167	0.88128	0.972388	1.04796	0.954866	0.917641	0.990376
4198.91	0.906137	0.929262	0.911003	1.05479	1.04026	1.16266	1.0795	1.12571				4198.91	1.00947	0.986473	0.840583	0.925277	0.979088	0.922316	0.84092	0.891074
4203.55	1.06219	1.02233	1.08051	1.1374	1.19432	1.26299	1.22119	1.26073				4203.55	1.13103	1.06174	0.96985	1.02267	1.08683	0.985428	0.964777	1.04535
4208.19	1.02914	1.00864	1.07031	1.12934	1.15414	1.26766	1.18866	1.24804				4208.19	1.05434	1.03303	0.951712	0.990525	1.07694	0.962379	0.959033	1.01222
4212.83	0.982555	0.983584	1.02145	1.11466	1.11892	1.24642	1.17965	1.20935				4212.83	0.980116	0.993854	0.919778	0.966029	1.01772	0.897421	0.911198	0.984077
4217.47	1.04108	1.07765	1.10355	1.13197	1.16569	1.31518	1.23598	1.2949				4217.47	1.05006	1.04326	0.960382	1.03956	1.05275	0.960734	0.953083	1.01786
4222.11	0.958354	0.950699	0.984481	1.06914	1.10369	1.23439	1.1841	1.184				4222.11	0.954306	0.959119	0.901986	0.96193	1.01439	0.901375	0.910962	0.976495
4226.74	0.983321	0.963153	0.991165	1.11248	1.13073	1.23396	1.17272	1.20918				4226.74	0.979451	1.00035	0.899537	0.986158	1.04323	0.93554	0.925432	1.00622
4231.38	0.96904	0.954982	1.01466	1.07835	1.09764	1.20126	1.1465	1.18457				4231.38	0.976851	0.990061	0.88014	0.978378	1.04101	0.898576	0.898763	0.965505
4236.02	1.00741	0.992749	1.03417	1.11551	1.16039	1.27751	1.18708	1.23408				4236.02	1.01981	0.994539	0.919185	1.03266	1.07628	0.929854	0.931843	1.01792
4240.66	0.997417	0.997255	1.02603	1.1004	1.14257	1.20665	1.1878	1.23922				4240.66	0.972235	0.997661	0.907856	0.978099	1.06164	0.927155	0.929084	0.998156
4245.3	1.08058	1.10223	1.14475	1.19778	1.20884	1.34665	1.23861	1.32687				4245.3	1.0707	1.04978	0.99	1.0727	1.1097	0.987442	1.02032	1.08917
4249.94	0.972112	0.97379	1.00208	1.09691	1.09106	1.20346	1.12178	1.18512				4249.94	0.945732	0.960166	0.890984	0.943014	0.986407	0.896043	0.889888	0.969902
4254.58	1.06063	1.05911	1.08037	1.16968	1.18632	1.28723	1.21471	1.27214				4254.58	1.03464	1.06565	0.976339	1.03288	1.09517	0.952367	0.995785	1.03744
4259.22	1.01775	1.00431	1.02352	1.1206	1.118	1.22577	1.16156	1.22427				4259.22	1.00359	0.982992	0.898856	0.977061	1.06409	0.9327	0.943232	1.02691
4263.86	1.04916	1.04341	1.07978	1.12597	1.14441	1.289	1.20018	1.29558				4263.86	1.02787	1.02782	0.975657	1.01309	1.06685	0.960854	0.969993	1.02947
4268.5	1.04083	1.04343	1.06006	1.14481	1.14956	1.24831	1.20989	1.258				4268.5	1.02065	1.01648	0.937744	1.01514	1.06259	0.961869	0.936358	0.996481
4273.14	0.995881	0.988288	1.00074	1.11573	1.11317	1.19591	1.14145	1.18607				4273.14	1.0021	0.995846	0.89978	0.993451	1.00745	0.915999	0.929501	0.985664
4277.78	1.04462	1.06547	1.09078	1.15574	1.17511	1.26732	1.21528	1.27138				4277.78	1.0101	1.01194	0.987782	1.04239	1.08853	0.96878	0.980005	1.05062
4282.42	0.928311	0.957542	1.00318	1.07803	1.08179	1.14149	1.10356	1.16842				4282.42	0.953044	0.96932	0.878263	0.958582	1.00708	0.874704	0.901595	0.961535
4287.06	0.935433	0.954728	0.96535	1.06466	1.07109	1.16021	1.10518	1.13662				4287.06	0.961368	0.938908	0.866709	0.951095	1.00014	0.892482	0.86947	0.944212
4291.7	0.973699	0.945134	1.00302	1.07486	1.06113	1.16256	1.12335	1.17703				4291.7	0.942932	0.946386	0.886963	0.940212	0.99816	0.892156	0.909521	0.949351
4296.34	0.92509	0.942543	0.96313	1.06386	1.06443	1.17191	1.09809	1.1584				4296.34	0.952301	0.960575	0.863466	0.943726	0.992533	0.888146	0.881629	0.952105
4300.98	0.945155	0.967194	1.00046	1.07019	1.09635	1.19387	1.09991	1.17249				4300.98	0.969042	1.00296	0.908376	0.962579	1.02208	0.903966	0.918541	0.959576
4305.62	1.02619	1.0371	1.06902	1.11282	1.17154	1.27864	1.19148	1.27113				4305.62	1.02867	1.05099	0.943457	1.02779	1.07619	0.960467	0.96351	1.04468
4310.26	0.899045	0.892598	0.915199	1.01019	1.02261	1.12288	1.05052	1.09212				4310.26	0.91167	0.91923	0.833769	0.898312	0.979948	0.851392	0.865049	0.90931
4314.9	0.862843	0.850434	0.876991	0.96752	0.977328	1.03961	0.967479	1.03784				4314.9	0.860832	0.874631	0.800949	0.863933	0.900678	0.797747	0.823623	0.858306
4319.54	0.986821	0.957784	1.00259	1.08021	1.09698	1.16897	1.16608	1.17766				4319.54	1.01222	0.984148	0.893758	0.953657	1.01716	0.906386	0.899579	0.990417
4324.18	0.993517	1.00448	1.02217	1.10985	1.11382	1.22897	1.17949	1.19452				4324.18	1.01208	0.993293	0.908902	0.993334	1.0362	0.935295	0.938888	0.962052
4328.82	0.964213	0.989417	0.98373	1.0718	1.08511	1.18113	1.14001	1.14939				4328.82	0.946432	0.971482	0.87289	0.942586	0.9839	0.909035	0.888891	0.939786
4333.46	1.05794	1.01869	1.07023	1.15849	1.15401	1.24064	1.18532	1.24307				4333.46	1.04973	1.0463	0.98535	1.06502	1.0839	0.965127	0.993836	1.01921
4338.1	0.973289	0.96769	1.0138	1.08037	1.11351	1.16342	1.08605	1.18288				4338.1	0.988371	0.98547	0.897443	0.979902	1.01919	0.900442	0.906451	0.964501
4342.74	1.01035	1.05536	1.05146	1.1386	1.12743	1.22212	1.17375	1.21955				4342.74	1.03491	1.01623	0.943733	1.02186	1.05368	0.955449	0.935076	0.992718
4347.38	1.07803	1.06016	1.13271	1.1592	1.18712	1.28883	1.23337	1.28009				4347.38	1.06932	1.0325	0.985317	1.06045	1.11666	0.978762	0.990159	1.0706
4352.02	1.06021	1.03436	1.06332	1.16688	1.19657	1.23725	1.22296	1.25481				4352.02	1.06925	1.06236	0.968593	1.03468	1.10498	0.965511	0.979877	1.02884
4356.66	1.07673	1.07183	1.11799	1.1599	1.17832	1.26957	1.19656	1.26932				4356.66	1.03076	1.05134	0.99465	1.023	1.08973	0.97432	0.963337	1.0415
4361.3	1.06254	1.07429	1.07629	1.14341	1.17031	1.25176	1.20893	1.25403				4361.3	1.04885	1.09381	0.958782	1.02445	1.0976	0.972014	0.988324	1.02704
4365.94	1.01619	0.964534	1.04581	1.13294	1.13338	1.24016	1.17872	1.18963				4365.94	1.02567	1.04218	0.937379	1.01711	1.03279	0.940192	0.925804	0.991318
4370.57	1.03325	1.02973	1.08026	1.14555	1.14368	1.24576	1.17931	1.21318				4370.57	1.02842	1.05194	0.957343	1.01125	1.06974	0.943119	0.956261	1.02879
4375.21	0.93694	0.950305	0.972261	1.05311	1.0564	1.11944	1.09119	1.13388				4375.21	0.953228	0.974507	0.888545	0.949344	0.984935	0.902295	0.891147	0.941627
4379.85	0.966605	0.974511	1.00345	1.05862	1.09419	1.13485	1.11957	1.12151				4379.85	0.986736	0.977307	0.877189	0.964487	1.00511	0.896709	0.895778	0.967171
4384.49	0.950342	1.0005	0.973509	1.06275	1.06218	1.13221	1.10738	1.13801				4384.49	0.962894	0.963769	0.869345	0.9385	1.00324	0.892675	0.905122	0.940866
4389.13	0.911751	0.918667	0.937866	1.03457	1.05384	1.1147	1.07288	1.08845				4389.13	0.936006	0.936553	0.838882	0.933	0.961871	0.891572	0.877624	0.921153
4393.77	0.965676	0.962397	0.978761	1.08221	1.07955	1.13917	1.09379	1.1153				4393.77	0.968131	0.956277	0.882986	0.945486	0.995363	0.900338	0.896831	0.955416
4398.41	0.965273	0.966106	0.962513	1.05012	1.0618	1.13664	1.08653	1.12869				4398.41	0.945725	0.956067	0.859715	0.966513	0.978713	0.887816	0.88057	0.91985
4403.05	1.02209	0.994295	1.05388	1.10339	1.08798	1.18815	1.15265	1.17755				4403.05	1.02332	1.03123	0.947267	1.0009	1.01057	0.940598	0.960121	1.00343
4407.69	0.955852	0.955099	1.01354	1.07092	1.08445	1.16367	1.11063	1.11295				4407.69	0.972981	0.983173	0.884784	0.963669	0.99538	0.890828	0.901167	0.975684
4412.33	1.00529	1.01544	1.02631	1.08897	1.12447	1.21094	1.13369	1.16363				4412.33	1.00641	0.994555	0.924304	0.988981	1.05212	0.935335	0.912399	0.989133
4416.97	0.977078	0.988476	0.996604	1.07272	1.08801	1.16478	1.11063	1.13834				4416.97	0.968871	0.999591	0.892315	0.962472	1.01211	0.934961	0.901329	0.97811
4421.61	1.05449	1.02975	1.10453	1.151	1.16393	1.21932	1.18143	1.22249				4421.61	1.03969	1.05028	0.970422	1.0325	1.04949	0.942803	0.956235	1.0317
4426.25	1.00046	0.988417	1.01589	1.10763	1.10312	1.15271	1.12279	1.15685				4426.25	0.982676	1.00398	0.929958	0.987056	1.02444	0.915618	0.923174	0.972986
4430.89	1.06782	1.06455	1.09533	1.1475	1.13762	1.20516	1.16933	1.2284				4430.89	1.05152	1.03999	0.960542	1.04452	1.0821	0.961294	0.982563	1.01877
4435.53	1.02179	0.996761	1.03265	1.11875	1.1188	1.16433	1.12156	1.19608				4435.53	0.991125	1.01056	0.936075	0.980815	1.07166	0.934729	0.947239	1.00621
4440.17	0.945533	0.941579	0.956619	1.06447	1.04606	1.12698	1.09227	1.10395				4440.17	0.947554	0.945815	0.855278	0.950396	0.984492	0.889426	0.881472	0.93201
4444.81	0.98205	0.98776	0.993037	1.06773	1.07373	1.14807	1.10423	1.10738				4444.81	0.969824	0.987435	0.873658	0.964406	0.994465	0.879333	0.922432	0.934434
4449.45	0.984482	0.979142	0.976436	1.04909	1.08427	1.11742	1.10252	1.14031				4449.45	0.963185	0.982547	0.886908	0.946454	1.00988	0.911923	0.886135	0.946108
4454.09	0.991145	0.983283	0.994845	1.08051	1.08732	1.12594	1.1333	1.15215				4454.09	1.00175	1.00769	0.919925	0.963728	1.02881	0.948782	0.918729	0.978976
4458.73	0.985788	1	1.00139	1.07965	1.07425	1.14028	1.09564	1.12893				4458.73	1.00751	0.989942	0.891291	0.968806	0.995276	0.88421	0.898645	0.971063
4463.37	0.991491	1.0105	1.03406	1.08652	1.11287	1.1627	1.11041	1.14598				4463.37	1.00662	1.00727	0.921529	0.96903	1.01492	0.918275	0.929227	0.977736
4468.01	1.06002	1.0498	1.1066	1.15297	1.15252	1.21768	1.16798	1.19773				4468.01	1.03423	1.05757	0.964338	1.0557	1.08089	0.949037	0.998848	1.02747
4472.65	1.15654	1.14644	1.18959	1.20736	1.2183	1.27925	1.24377	1.30087				4472.65	1.14184	1.0981	1.04324	1.10201	1.13967	1.04045	1.05852	1.11906
4477.29	0.950549	0.93932	0.970446	1.05147	1.03926	1.09268	1.05196	1.07326				4477.29	0.950187	0.954793	0.888088	0.930311	0.951973	0.87394	0.875593	0.942331
4481.93	0.960671	0.949254	1.00817	1.07744	1.08777	1.11478	1.11252	1.13474				4481.93	0.969339	0.99316	0.882249	0.970421	0.988135	0.915088	0.914644	0.964744
4486.57	1.03176	1.02256	1.06595	1.15192	1.13597	1.16775	1.16318	1.18252				4486.57	1.02729	1.03484	0.937725	1.01221	1.05354	0.95688	0.96277	0.999418
4491.21	1.10133	1.12506	1.1165	1.14948	1.17203	1.19149	1.17774	1.18296				4491.21	1.10177	1.11037	1.0554	1.07187	1.11327	1.0469	1.05731	1.09094
4495.85	1.04547	1.04802	1.09497	1.1481	1.14091	1.18924	1.16632	1.22494				4495.85	1.02985	1.05122	0.965439	1.03354	1.07946	0.966298	0.960747	1.03759
4500.49	1.2788	1.27286	1.34212	1.34328	1.34624	1.37712	1.35709	1.36775				4500.49	1.27985	1.21087	1.14989	1.20578	1.24105	1.13646	1.15784	1.21177
4505.13	0.947621	0.965074	0.966418	1.05439	1.07305	1.07882	1.0829	1.10052				4505.13	0.955046	0.95991	0.877586	0.962587	0.98582	0.905476	0.909452	0.930167
4509.77	0.937196	0.925979	0.929758	0.98684	1.00138	1.05296	1.03667	1.05639				4509.77	0.929959	0.902464	0.84668	0.90493	0.9386	0.864224	0.866677	0.905973
4514.4	1.03523	1.05006	1.06608	1.13709	1.14607	1.15361	1.18445	1.22836				4514.4	1.0236	1.04893	0.962767	1.03177	1.04504	0.954757	0.954386	1.02038
4519.04	1.04557	1.02196	1.04461	1.10658	1.12819	1.19029	1.16339	1.16339				4519.04	1.05451	1.02111	0.936206	1.00678	1.0539	0.955603	0.961634	1.00109
4523.68	1.01005	0.985498	1.02034	1.1	1.11593	1.15232	1.09931	1.12593				4523.68	0.985999	1.00161	0.916303	0.983893	1.02885	0.938701	0.916452	0.982407
4528.32	1.05136	1.06221	1.1039	1.13564	1.14397	1.16647	1.13998	1.1868				4528.32	1.02409	1.05537	0.969217	1.04627	1.05601	0.948488	0.953835	1.02804
4532.96	1.14048	1.15178	1.18677	1.22076	1.22653	1.2906	1.21397	1.25739				4532.96	1.10577	1.10204	1.03546	1.07409	1.13129	1.01682	1.04283	1.10046
4537.6	1.10755	1.08968	1.16632	1.18145	1.18772	1.23734	1.22279	1.21808				4537.6	1.09189	1.09837	1.00095	1.06689	1.09316	0.996122	1.00302	1.0694
4542.24	1.01735	1.00153	1.06847	1.10738	1.10674	1.1758	1.13122	1.1197				4542.24	1.00857	1.04665	0.905272	1.00636	1.03223	0.93648	0.927876	0.987288
4546.88	0.961599	0.951645	0.981795	1.04824	1.10353	1.09229	1.09575	1.11831				4546.88	0.964955	0.972078	0.880427	0.960268	0.99702	0.925771	0.90856	0.931616
4551.52	1.07489	1.08773	1.09484	1.16877	1.15293	1.23343	1.1673	1.18956				4551.52	1.03954	1.02454	0.984036	1.02179	1.05744	0.963405	0.994016	1.02382
4556.16	1.01806	1.03288	1.05738	1.11593	1.09544	1.12795	1.1189	1.15718				4556.16	0.985016	0.994029	0.930937	0.998761	1.01879	0.942868	0.944306	1.00952
4560.8	0.982468	0.966262	0.997498	1.05652	1.07736	1.1151	1.09464	1.10131				4560.8	0.995306	0.962243	0.909761	0.953974	1.00298	0.927628	0.917066	0.941676
4565.44	1.05873	1.06234	1.08552	1.12072	1.11993	1.15845	1.16181	1.17129				4565.44	1.01578	1.04212	0.960663	1.02813	1.07262	0.962742	0.980104	1.02231
4570.08	1.09928	1.08387	1.12597	1.15723	1.16002	1.22611	1.15934	1.20928				4570.08	1.07209	1.07786	1.00693	1.0443	1.10618	1.01713	1.01211	1.07584
4574.72	1.04466	1.0394	1.08518	1.10536	1.11198	1.12315	1.122	1.18462				4574.72	1.04929	1.01949	0.971075	0.984178	1.04342	0.939157	0.974153	1.00317
4579.36	0.974259	0.930881	0.97582	1.03929	1.06335	1.07482	1.0565	1.07713				4579.36	0.976985	0.98398	0.905462	0.943102	0.993349	0.91156	0.911718	0.945765
4584	0.980298	1.01321	1.02924	1.07388	1.08599	1.08992	1.05989	1.09686				4584	0.978243	1.00412	0.90689	0.978307	0.979328	0.930674	0.918809	0.96424
4588.64	0.979017	0.979763	0.990801	1.05715	1.0759	1.09289	1.07571	1.06879				4588.64	0.997439	0.985397	0.900638	0.962575	0.982568	0.896356	0.930469	0.954977
4593.28	0.983139	0.978398	1.01225	1.08679	1.05531	1.09957	1.09631	1.08684				4593.28	0.991663	0.98972	0.909196	0.954545	1.00279	0.913887	0.913854	0.94594
4597.92	1.04271	1.04073	1.08595	1.12864	1.12094	1.14502	1.13051	1.1635				4597.92	1.03246	1.04445	0.95312	1.00672	1.05383	0.943333	0.951322	1.00496
4602.56	0.964028	0.906653	0.973775	1.02366	1.04833	1.03615	1.05538	1.07613				4602.56	0.952694	0.938694	0.877623	0.950546	0.951751	0.897827	0.881705	0.942833
4607.2	0.986243	0.987752	0.985896	1.04857	1.04915	1.08035	1.05622	1.05667				4607.2	0.976897	0.984634	0.901141	0.947666	0.98138	0.893994	0.923798	0.928614
4611.84	0.961482	0.980085	0.982038	1.02242	1.0203	1.07647	1.06905	1.01789				4611.84	0.960197	0.945975	0.880386	0.968527	0.986971	0.893335	0.911816	0.942095
4616.48	0.971715	0.982423	1.00087	1.0286	1.03238	1.06091	1.06454	1.05169				4616.48	0.964009	0.972305	0.872712	0.941378	0.979498	0.901253	0.899429	0.930301
4621.12	0.961381	0.926077	0.978067	1.00416	1.02696	1.04811	1.0759	1.07168				4621.12	0.961785	0.952741	0.865412	0.932889	0.971341	0.915178	0.893448	0.925371
4625.76	0.959093	0.958295	0.979327	1.08321	1.05227	1.04167	1.06799	1.04689				4625.76	0.954261	0.970287	0.899652	0.930078	0.974283	0.895087	0.899869	0.950278
4630.4	0.951485	0.986733	1.00313	1.04711	1.0515	1.03431	1.04825	1.04826				4630.4	0.969169	0.954683	0.892227	0.931222	0.978109	0.912882	0.884496	0.935825
4635.04	0.675796	0.690416	0.709762	0.727358	0.738043	0.737819	0.731481	0.750308				4635.04	0.676536	0.695853	0.61487	0.670443	0.665288	0.639794	0.627966	0.673037

## Sheet: Figure4a
Treatment	Replicate	Time	0	0.338028	0.676056	1.01408	1.35211	1.69014	2.02817	2.3662	2.70423	3.04225	3.38028	3.71831	4.05634	4.39437	4.73239	5.07042	5.40845	5.74648	6.08451	6.42254	6.76056	7.09859	7.43662	7.77465	8.11268	8.4507	8.78873	9.12676	9.46479	9.80282	10.1408	10.4789	10.8169	11.1549	11.493	11.831	12.169	12.507	12.8451	13.1831	13.5211	13.8592	14.1972	14.5352	14.8732	15.2113	15.5493
0	1	OD	0.003	0.002	0.003	0.003	0.003	0.003	0.003	0.004	0.004	0.005	0.005	0.005	0.006	0.006	0.006	0.007	0.008	0.009	0.011	0.013	0.015	0.017	0.019	0.021	0.023	0.024	0.026	0.026	0.026	0.027	0.029	0.031	0.033	0.036	0.039	0.042	0.046	0.05	0.055	0.061	0.069	0.079	0.093	0.111	0.131	0.158	0.188
0	2	OD	0.003	0.003	0.003	0.003	0.003	0.003	0.004	0.004	0.004	0.005	0.005	0.005	0.006	0.006	0.007	0.007	0.008	0.009	0.01	0.011	0.013	0.015	0.016	0.019	0.021	0.023	0.025	0.024	0.025	0.026	0.027	0.03	0.032	0.035	0.039	0.043	0.048	0.055	0.063	0.074	0.09	0.109	0.131	0.155	0.18	0.194	0.209
0	3	OD	0.01	0.009	0.009	0.009	0.009	0.009	0.009	0.009	0.009	0.009	0.009	0.009	0.009	0.009	0.01	0.01	0.011	0.012	0.013	0.014	0.015	0.017	0.018	0.02	0.022	0.024	0.025	0.027	0.028	0.028	0.029	0.032	0.033	0.034	0.035	0.036	0.037	0.038	0.04	0.043	0.048	0.054	0.061	0.07	0.079	0.089	0.1
0	4	OD	0.009	0.007	0.008	0.01	0.011	0.012	0.014	0.017	0.019	0.019	0.02	0.021	0.022	0.026	0.027	0.029	0.032	0.036	0.038	0.041	0.043	0.046	0.048	0.051	0.053	0.055	0.058	0.061	0.063	0.066	0.069	0.072	0.076	0.081	0.086	0.093	0.103	0.114	0.124	0.135	0.146	0.155	0.162	0.167	0.174	0.181	0.189
E	1	OD	0.008	0.007	0.008	0.008	0.009	0.009	0.01	0.011	0.012	0.012	0.013	0.013	0.014	0.014	0.015	0.016	0.017	0.018	0.019	0.02	0.021	0.023	0.025	0.026	0.028	0.031	0.033	0.035	0.037	0.04	0.042	0.045	0.046	0.047	0.049	0.053	0.054	0.057	0.059	0.059	0.059	0.056	0.056	0.056	0.056	0.057	0.057
E	2	OD	0.006	0.007	0.006	0.007	0.007	0.007	0.006	0.006	0.006	0.006	0.007	0.007	0.007	0.007	0.007	0.008	0.007	0.008	0.008	0.008	0.008	0.009	0.009	0.009	0.009	0.01	0.01	0.011	0.011	0.012	0.012	0.013	0.014	0.015	0.015	0.017	0.018	0.019	0.02	0.021	0.023	0.024	0.025	0.026	0.028	0.028	0.029
E	3	OD	0.005	0.005	0.005	0.007	0.008	0.01	0.011	0.012	0.014	0.014	0.015	0.015	0.016	0.017	0.018	0.019	0.021	0.022	0.024	0.026	0.029	0.031	0.034	0.037	0.04	0.043	0.046	0.047	0.047	0.048	0.047	0.046	0.046	0.046	0.046	0.048	0.049	0.049	0.05	0.053	0.052	0.052	0.052	0.053	0.052	0.051	0.051
E	4	OD	0.005	0.004	0.004	0.005	0.006	0.007	0.008	0.008	0.01	0.01	0.011	0.011	0.011	0.011	0.011	0.012	0.012	0.013	0.014	0.015	0.016	0.017	0.018	0.02	0.021	0.023	0.026	0.028	0.031	0.033	0.035	0.038	0.041	0.045	0.048	0.053	0.058	0.064	0.07	0.074	0.075	0.076	0.078	0.081	0.084	0.084	0.084
E	5	OD	0.008	0.006	0.006	0.006	0.005	0.006	0.006	0.006	0.006	0.006	0.006	0.006	0.007	0.007	0.007	0.007	0.007	0.007	0.008	0.008	0.008	0.008	0.009	0.009	0.01	0.01	0.011	0.011	0.012	0.013	0.013	0.014	0.015	0.016	0.017	0.018	0.02	0.021	0.022	0.023	0.024	0.025	0.027	0.028	0.03	0.032	0.034
E	6	OD	0.012	0.01	0.01	0.011	0.011	0.012	0.013	0.013	0.014	0.015	0.015	0.016	0.016	0.017	0.018	0.019	0.019	0.02	0.021	0.023	0.024	0.025	0.027	0.029	0.031	0.033	0.036	0.038	0.042	0.044	0.048	0.051	0.056	0.061	0.066	0.07	0.074	0.078	0.081	0.086	0.089	0.096	0.095	0.095	0.091	0.086	0.083
E	7	OD	0.012	0.012	0.011	0.011	0.011	0.011	0.011	0.011	0.012	0.012	0.012	0.012	0.012	0.012	0.012	0.012	0.012	0.012	0.012	0.012	0.013	0.013	0.013	0.013	0.014	0.014	0.014	0.015	0.015	0.016	0.017	0.017	0.018	0.019	0.019	0.02	0.021	0.022	0.023	0.024	0.025	0.027	0.028	0.029	0.03	0.032	0.034
E	8	OD	0.011	0.01	0.011	0.011	0.011	0.011	0.011	0.011	0.011	0.011	0.01	0.01	0.011	0.01	0.01	0.01	0.01	0.011	0.011	0.011	0.011	0.012	0.012	0.013	0.013	0.014	0.014	0.015	0.016	0.017	0.018	0.019	0.02	0.021	0.022	0.024	0.025	0.027	0.028	0.029	0.031	0.032	0.034	0.036	0.038	0.04	0.042
D	1	OD	0.001	0.001	0.002	0.003	0.003	0.004	0.005	0.006	0.007	0.008	0.009	0.01	0.01	0.012	0.013	0.014	0.016	0.017	0.019	0.021	0.023	0.025	0.027	0.03	0.032	0.034	0.037	0.039	0.042	0.045	0.047	0.05	0.053	0.055	0.057	0.061	0.063	0.065	0.067	0.068	0.07	0.07	0.066	0.065	0.063	0.064	0.064
D	2	OD	0.003	0.002	0.002	0.003	0.003	0.003	0.003	0.003	0.003	0.004	0.004	0.004	0.004	0.004	0.004	0.005	0.005	0.005	0.005	0.005	0.006	0.006	0.006	0.007	0.007	0.007	0.008	0.008	0.009	0.009	0.01	0.011	0.012	0.013	0.014	0.015	0.017	0.019	0.021	0.023	0.026	0.029	0.031	0.034	0.035	0.036	0.036
D	3	OD	0.01	0.01	0.01	0.01	0.011	0.011	0.012	0.012	0.012	0.013	0.014	0.014	0.015	0.015	0.016	0.017	0.017	0.018	0.019	0.019	0.02	0.021	0.022	0.024	0.025	0.027	0.029	0.031	0.034	0.037	0.04	0.044	0.047	0.051	0.053	0.055	0.057	0.058	0.058	0.059	0.059	0.059	0.059	0.061	0.06	0.061	0.062
D	4	OD	0.012	0.012	0.012	0.012	0.012	0.013	0.013	0.014	0.014	0.015	0.015	0.015	0.016	0.016	0.017	0.017	0.018	0.018	0.019	0.02	0.021	0.021	0.022	0.023	0.025	0.026	0.028	0.03	0.032	0.035	0.037	0.04	0.043	0.046	0.049	0.052	0.054	0.055	0.056	0.056	0.057	0.056	0.057	0.058	0.06	0.062	0.063
D	5	OD	0.009	0.009	0.01	0.01	0.01	0.011	0.011	0.011	0.01	0.011	0.012	0.013	0.014	0.015	0.015	0.015	0.016	0.016	0.016	0.017	0.018	0.019	0.02	0.022	0.024	0.026	0.028	0.03	0.033	0.035	0.038	0.041	0.044	0.047	0.049	0.052	0.053	0.055	0.056	0.057	0.057	0.058	0.059	0.06	0.061	0.063	0.065
D	6	OD	0.023	0.02	0.02	0.021	0.021	0.021	0.022	0.022	0.023	0.023	0.024	0.024	0.024	0.025	0.026	0.026	0.027	0.028	0.028	0.029	0.03	0.032	0.033	0.034	0.036	0.038	0.04	0.042	0.044	0.047	0.049	0.051	0.053	0.056	0.059	0.061	0.063	0.066	0.067	0.069	0.069	0.071	0.071	0.073	0.074	0.076	0.075
D	7	OD	0.01	0.01	0.01	0.01	0.011	0.013	0.013	0.013	0.014	0.015	0.016	0.017	0.017	0.018	0.019	0.02	0.022	0.024	0.025	0.028	0.03	0.033	0.036	0.039	0.043	0.046	0.05	0.054	0.058	0.063	0.067	0.07	0.073	0.074	0.077	0.079	0.081	0.081	0.08	0.078	0.079	0.078	0.078	0.078	0.078	0.078	0.078
D	8	OD	0.012	0.011	0.011	0.011	0.011	0.011	0.011	0.011	0.011	0.011	0.011	0.011	0.011	0.011	0.011	0.011	0.01	0.011	0.011	0.011	0.011	0.011	0.011	0.011	0.011	0.011	0.011	0.011	0.011	0.011	0.012	0.012	0.012	0.013	0.013	0.014	0.015	0.016	0.016	0.017	0.017	0.018	0.02	0.021	0.022	0.023	0.025
[truncated: 25 more columns]

## Sheet: Figure4b
Season	From	To	Replicate	OD600
4	E	E	1	0.044
4	E	E	2	0.037
4	E	E	3	0.041
4	E	E	4	0.044
4	E	E	5	0.042
4	E	E	6	0.05
4	E	E	7	0.046
4	E	E	8	0.048
4	E	D	1	0.044
4	E	D	2	0.033
4	E	D	3	0.05
4	E	D	4	0.041
4	E	D	5	0.05
4	E	D	6	0.046
4	E	D	7	0.047
4	E	D	8	0.051
4	D	D	1	0.066
4	D	D	2	0.09
4	D	D	3	0.129
4	D	D	4	0.086
4	D	D	5	0.187
4	D	D	6	0.137
4	D	D	7	0.053
4	D	D	8	0.081
4	D	E	1	0.058
4	D	E	2	0.068
4	D	E	3	0.065
4	D	E	4	0.055
4	D	E	5	0.054
4	D	E	6	0.059
4	D	E	7	0.06
4	D	E	8	0.082
5	E	E	1	0.043
5	E	E	2	0.037
5	E	E	3	0.046
5	E	E	4	0.051
5	E	E	5	0.04
5	E	E	6	0.049
5	E	E	7	0.049
5	E	E	8	0.047
5	E	D	1	0.062
5	E	D	2	0.058
5	E	D	3	0.056
5	E	D	4	0.044
5	E	D	5	0.057
5	E	D	6	0.054
5	E	D	7	0.04
5	E	D	8	0.051
5	D	D	1	0.069
5	D	D	2	0.057
5	D	D	3	0.064
5	D	D	4	0.069
5	D	D	5	0.063
5	D	D	6	0.05
5	D	D	7	0.06
5	D	D	8	0.123
5	D	E	1	0.058
5	D	E	2	0.063
5	D	E	3	0.062
5	D	E	4	0.056
5	D	E	5	0.053
5	D	E	6	0.052
5	D	E	7	0.061
5	D	E	8	0.068
6	E	E	1	0.051
6	E	E	2	0.042
6	E	E	3	0.05
6	E	E	4	0.042
6	E	E	5	0.036
6	E	E	6	0.037
6	E	E	7	0.045
6	E	E	8	0.049
6	E	D	1	0.058
6	E	D	2	0.052
6	E	D	3	0.055
6	E	D	4	0.044
6	E	D	5	0.056
6	E	D	6	0.05
6	E	D	7	0.045
6	E	D	8	0.043
6	D	D	1	0.071
6	D	D	2	0.16
6	D	D	3	0.102
6	D	D	4	0.108
6	D	D	5	0.085
6	D	D	6	0.074
6	D	D	7	0.062
6	D	D	8	0.078
6	D	E	1	0.069
6	D	E	2	0.082
6	D	E	3	0.064
6	D	E	4	0.081
6	D	E	5	0.079
6	D	E	6	0.064
6	D	E	7	0.092
6	D	E	8	0.069
7	E	E	1	0.046
7	E	E	2	0.035
7	E	E	3	0.037
7	E	E	4	0.03
7	E	E	5	0.034
7	E	E	6	0.04
7	E	E	7	0.036
7	E	E	8	0.039
7	E	D	1	0.034
7	E	D	2	0.048
7	E	D	3	0.059
7	E	D	4	0.056
7	E	D	5	0.057
7	E	D	6	0.055
7	E	D	7	0.05
7	E	D	8	0.045
7	D	D	1	0.082
7	D	D	2	0.129
7	D	D	3	0.097
7	D	D	4	0.157
7	D	D	5	0.107
7	D	D	6	0.117
7	D	D	7	0.093
7	D	D	8	0.206
7	D	E	1	0.083
7	D	E	2	0.09
7	D	E	3	0.073
7	D	E	4	0.08
7	D	E	5	0.085
7	D	E	6	0.076
7	D	E	7	0.08
7	D	E	8	0.089

## Sheet: Figure5A_top
times	internal ERY (pump off)	internal ERY (1 pump)	internal ERY (2 pumps)	internal DOX (pump off)	internal DOX (1 pump)	internal DOX (2 pumps)	OD (pump off)	OD (1 pump)	OD (2 pumps)	OD (total)	OD (no drug)
0	0	0	0	0	0	0	0.0025	2.5e-05	2.5e-05	0.00255	0.0025		There are no replicates within this dataset as these data are derived from solutions of a deterministic mathematical model.
0.24	0	0	0	0.001312	0.001286	0.00128	0.002724	2.7e-05	2.7e-05	0.002779	0.002725
0.48	0	0	0	0.002517	0.002411	0.002389	0.002968	3e-05	3e-05	0.003027	0.00297
0.72	0	0	0	0.003623	0.003388	0.00334	0.003231	3.3e-05	3.2e-05	0.003296	0.003237
0.96	0	0	0	0.004641	0.004227	0.004144	0.003517	3.6e-05	3.5e-05	0.003588	0.003528
1.2	0	0	0	0.005578	0.004936	0.004811	0.003826	3.9e-05	3.8e-05	0.003903	0.003846
1.44	0	0	0	0.006442	0.005526	0.005351	0.00416	4.3e-05	4.2e-05	0.004244	0.004192
1.68	0	0	0	0.00724	0.006005	0.005775	0.004521	4.6e-05	4.6e-05	0.004613	0.004569
1.92	0	0	0	0.007978	0.00638	0.006091	0.00491	5.1e-05	5e-05	0.00501	0.00498
2.16	0	0	0	0.008662	0.006659	0.006309	0.005329	5.5e-05	5.4e-05	0.005438	0.005427
2.4	0	0	0	0.009298	0.00685	0.006439	0.00578	6.1e-05	5.9e-05	0.005899	0.005916
2.64	0	0	0	0.00989	0.006961	0.006488	0.006264	6.6e-05	6.4e-05	0.006395	0.006448
2.88	0	0	0	0.010443	0.006998	0.006466	0.006785	7.2e-05	7e-05	0.006927	0.007028
3.12	0	0	0	0.010961	0.006968	0.006381	0.007342	7.9e-05	7.6e-05	0.007497	0.00766
3.36	0	0	0	0.011448	0.006879	0.006243	0.007938	8.6e-05	8.3e-05	0.008107	0.008349
3.6	0	0	0	0.011909	0.006737	0.006058	0.008575	9.4e-05	9e-05	0.00876	0.0091
3.84	0	0	0	0.012345	0.00655	0.005836	0.009254	0.000103	9.8e-05	0.009456	0.009918
4.08	0	0	0	0.01276	0.006325	0.005585	0.009977	0.000112	0.000107	0.010197	0.01081
4.32	0	0	0	0.013158	0.006069	0.005311	0.010745	0.000123	0.000117	0.010985	0.011783
4.56	0	0	0	0.01354	0.005788	0.005022	0.01156	0.000134	0.000127	0.011821	0.012843
4.8	0	0	0	0.013909	0.005489	0.004725	0.012422	0.000146	0.000139	0.012706	0.013998
5.04	0	0	0	0.014268	0.005178	0.004424	0.013332	0.00016	0.000151	0.013642	0.015257
5.28	0	0	0	0.014618	0.004861	0.004126	0.014291	0.000174	0.000165	0.01463	0.016629
5.52	0	0	0	0.014961	0.004543	0.003834	0.0153	0.00019	0.000179	0.015669	0.018125
5.76	0	0	0	0.0153	0.004229	0.003552	0.016358	0.000208	0.000195	0.016761	0.019755
6	0	0	0	0.015634	0.003923	0.003282	0.017466	0.000227	0.000213	0.017906	0.021532
6.24	0	0	0	0.015967	0.003628	0.003026	0.018623	0.000248	0.000232	0.019103	0.023469
6.48	0	0	0	0.0163	0.003346	0.002786	0.019829	0.000271	0.000253	0.020352	0.025579
6.72	0	0	0	0.016633	0.00308	0.002561	0.021083	0.000295	0.000275	0.021654	0.02788
6.96	0	0	0	0.016967	0.00283	0.002353	0.022384	0.000322	0.0003	0.023006	0.030388
7.2	0	0	0	0.017304	0.002597	0.00216	0.023731	0.000352	0.000326	0.024409	0.033121
7.44	0	0	0	0.017645	0.002381	0.001982	0.025121	0.000384	0.000356	0.025861	0.0361
7.68	0	0	0	0.017989	0.002182	0.001818	0.026554	0.000419	0.000387	0.027361	0.039347
7.92	0	0	0	0.018339	0.001998	0.001667	0.028027	0.000458	0.000422	0.028907	0.042886
8.16	0	0	0	0.018693	0.001829	0.001528	0.029538	0.000499	0.00046	0.030497	0.046743
8.4	0	0	0	0.019054	0.001675	0.001401	0.031085	0.000545	0.000501	0.032131	0.050947
8.64	0	0	0	0.01942	0.001533	0.001285	0.032666	0.000595	0.000546	0.033807	0.055529
8.88	0	0	0	0.019793	0.001403	0.001178	0.034278	0.000649	0.000594	0.035522	0.060523
9.12	0	0	0	0.020173	0.001284	0.00108	0.035919	0.000708	0.000648	0.037275	0.065966
9.36	0	0	0	0.020559	0.001174	0.000989	0.037585	0.000773	0.000706	0.039064	0.071898
9.6	0	0	0	0.020952	0.001078	0.000908	0.039276	0.000843	0.000769	0.040887	0.078364
9.84	0	0	0	0.021352	0.000985	0.000832	0.040987	0.00092	0.000837	0.042744	0.08541
10.08	0	0	0	0.021758	0.000901	0.000762	0.042717	0.001003	0.000912	0.044633	0.09309
10.32	0	0	0	0.022172	0.000824	0.000698	0.044463	0.001094	0.000994	0.046551	0.10146
10.56	0	0	0	0.022592	0.000754	0.000639	0.046223	0.001194	0.001082	0.048499	0.110581
10.8	0	0	0	0.023018	0.00069	0.000586	0.047995	0.001302	0.001179	0.050476	0.120521
11.04	0	0	0	0.023451	0.000631	0.000537	0.049775	0.00142	0.001285	0.05248	0.13135
11.28	0	0	0	0.02389	0.000578	0.000492	0.051563	0.001549	0.001399	0.054512	0.143145
11.52	0	0	0	0.024334	0.000529	0.000451	0.053357	0.001689	0.001525	0.05657	0.155961
11.76	0	0	0	0.024784	0.000484	0.000413	0.055154	0.001842	0.001661	0.058657	0.16
12	0	0	0	0.02524	0.000443	0.000378	0.056952	0.002009	0.001809	0.06077	0.16
12.24	0	0	0	0.0257	0.000405	0.000346	0.058751	0.00219	0.001971	0.062912	0.16
12.48	0	0	0	0.026165	0.000371	0.000317	0.060548	0.002388	0.002147	0.065084	0.16
12.72	0	0	0	0.026635	0.000339	0.000291	0.062343	0.002604	0.002339	0.067286	0.16
12.96	0	0	0	0.027109	0.00031	0.000266	0.064133	0.002839	0.002548	0.06952	0.16
13.2	0	0	0	0.027586	0.000284	0.000244	0.065918	0.003096	0.002775	0.071789	0.16
13.44	0	0	0	0.028067	0.00026	0.000223	0.067697	0.003375	0.003023	0.074095	0.16
13.68	0	0	0	0.028551	0.000238	0.000204	0.069468	0.003679	0.003293	0.07644	0.16
13.92	0	0	0	0.029039	0.000217	0.000187	0.071229	0.00401	0.003586	0.078826	0.16
14.16	0	0	0	0.02953	0.000199	0.000171	0.072978	0.00437	0.003905	0.081253	0.16
14.4	0	0	0	0.030267	0.000188	0.000162	0.074113	0.004622	0.004128	0.082863	0.16
14.64	0	0	0	0.031454	0.000187	0.000161	0.074113	0.004624	0.004126	0.082863	0.16
14.88	0	0	0	0.032635	0.000187	0.000161	0.074113	0.004625	0.004124	0.082863	0.16
15.12	0	0	0	0.033809	0.000186	0.000161	0.074114	0.004627	0.004122	0.082863	0.16
15.36	0	0	0	0.034975	0.000185	0.00016	0.074114	0.004628	0.004121	0.082863	0.16
15.6	0	0	0	0.036135	0.000185	0.00016	0.074114	0.004629	0.004119	0.082863	0.16
15.84	0	0	0	0.037288	0.000184	0.000159	0.074115	0.004631	0.004117	0.082863	0.16
16.08	0	0	0	0.038435	0.000184	0.000159	0.074115	0.004632	0.004115	0.082863	0.16
16.32	0	0	0	0.039575	0.000183	0.000159	0.074115	0.004634	0.004114	0.082863	0.16
16.56	0	0	0	0.040707	0.000183	0.000158	0.074116	0.004635	0.004112	0.082863	0.16
16.8	0	0	0	0.041834	0.000182	0.000158	0.074116	0.004637	0.00411	0.082863	0.16
17.04	0	0	0	0.042953	0.000182	0.000158	0.074116	0.004638	0.004108	0.082863	0.16
17.28	0	0	0	0.044067	0.000181	0.000157	0.074117	0.004639	0.004107	0.082863	0.16
17.52	0	0	0	0.045173	0.00018	0.000157	0.074117	0.004641	0.004105	0.082863	0.16
17.76	0	0	0	0.046273	0.00018	0.000157	0.074118	0.004642	0.004103	0.082863	0.16
18	0	0	0	0.047367	0.000179	0.000156	0.074118	0.004644	0.004101	0.082863	0.16
18.24	0	0	0	0.048454	0.000179	0.000156	0.074118	0.004645	0.004099	0.082863	0.16
18.48	0	0	0	0.049535	0.000178	0.000156	0.074119	0.004647	0.004098	0.082863	0.16
18.72	0	0	0	0.050609	0.000178	0.000155	0.074119	0.004648	0.004096	0.082863	0.16
18.96	0	0	0	0.051678	0.000177	0.000155	0.074119	0.004649	0.004094	0.082863	0.16
19.2	0	0	0	0.052739	0.000177	0.000155	0.07412	0.004651	0.004092	0.082863	0.16
19.44	0	0	0	0.053795	0.000176	0.000154	0.07412	0.004652	0.004091	0.082863	0.16
19.68	0	0	0	0.054845	0.000176	0.000154	0.07412	0.004654	0.004089	0.082863	0.16
19.92	0	0	0	0.055888	0.000175	0.000154	0.074121	0.004655	0.004087	0.082863	0.16
20.16	0	0	0	0.056925	0.000175	0.000153	0.074121	0.004656	0.004085	0.082863	0.16
20.4	0	0	0	0.057956	0.000174	0.000153	0.074121	0.004658	0.004084	0.082863	0.16
20.64	0	0	0	0.058981	0.000174	0.000153	0.074122	0.004659	0.004082	0.082863	0.16
20.88	0	0	0	0.06	0.000173	0.000152	0.074122	0.004661	0.00408	0.082863	0.16
21.12	0	0	0	0.061013	0.000173	0.000152	0.074122	0.004662	0.004078	0.082863	0.16
21.36	0	0	0	0.06202	0.000172	0.000152	0.074123	0.004663	0.004077	0.082863	0.16
21.6	0	0	0	0.063021	0.000172	0.000151	0.074123	0.004665	0.004075	0.082863	0.16
21.84	0	0	0	0.064017	0.000171	0.000151	0.074123	0.004666	0.004073	0.082863	0.16
22.08	0	0	0	0.065006	0.000171	0.000151	0.074124	0.004668	0.004071	0.082863	0.16
22.32	0	0	0	0.06599	0.000171	0.00015	0.074124	0.004669	0.00407	0.082863	0.16
22.56	0	0	0	0.066967	0.00017	0.00015	0.074124	0.00467	0.004068	0.082863	0.16
22.8	0	0	0	0.067939	0.00017	0.00015	0.074125	0.004672	0.004066	0.082863	0.16
23.04	0	0	0	0.068906	0.000169	0.00015	0.074125	0.004673	0.004065	0.082863	0.16
23.28	0	0	0	0.069867	0.000169	0.000149	0.074125	0.004675	0.004063	0.082863	0.16
23.52	0	0	0	0.070822	0.000168	0.000149	0.074126	0.004676	0.004061	0.082863	0.16
23.76	0	0	0	0.071771	0.000168	0.000149	0.074126	0.004677	0.004059	0.082863	0.16
24	0	0	0	0.072715	0.000167	0.000148	0.000371	2.3e-05	2e-05	0.000414	0.0008
24.24	0	0	0	0.068208	0.001437	0.001417	0.000403	2.6e-05	2.2e-05	0.00045	0.000872
24.48	0	0	0	0.064065	0.002553	0.002528	0.000438	2.8e-05	2.4e-05	0.00049	0.00095
24.72	0	0	0	0.060258	0.003528	0.003492	0.000476	3e-05	2.6e-05	0.000532	0.001036
24.96	0	0	0	0.056758	0.004369	0.004319	0.000517	3.3e-05	2.9e-05	0.000579	0.001129
25.2	0	0	0	0.053541	0.005087	0.005019	0.000562	3.6e-05	3.1e-05	0.000629	0.001231
25.44	0	0	0	0.050584	0.00569	0.0056	0.000611	3.9e-05	3.4e-05	0.000684	0.001341
25.68	0	0	0	0.047867	0.006185	0.006071	0.000664	4.3e-05	3.7e-05	0.000743	0.001462
25.92	0	0	0	0.045371	0.00658	0.006439	0.000721	4.7e-05	4e-05	0.000808	0.001593
26.16	0	0	0	0.043076	0.006881	0.006713	0.000783	5.1e-05	4.4e-05	0.000878	0.001737
26.4	0	0	0	0.040969	0.007097	0.006899	0.000851	5.6e-05	4.8e-05	0.000954	0.001893
26.64	0	0	0	0.039033	0.007232	0.007005	0.000924	6.1e-05	5.2e-05	0.001037	0.002063
26.88	0	0	0	0.037254	0.007295	0.007039	0.001004	6.6e-05	5.7e-05	0.001126	0.002249
27.12	0	0	0	0.035621	0.007291	0.007007	0.00109	7.2e-05	6.2e-05	0.001224	0.002451
27.36	0	0	0	0.034122	0.007227	0.006916	0.001183	7.8e-05	6.7e-05	0.001329	0.002672
27.6	0	0	0	0.032746	0.007109	0.006774	0.001284	8.5e-05	7.3e-05	0.001443	0.002912
27.84	0	0	0	0.031483	0.006944	0.006588	0.001394	9.3e-05	8e-05	0.001567	0.003174
28.08	0	0	0	0.030324	0.006739	0.006364	0.001513	0.000102	8.7e-05	0.001702	0.003459
28.32	0	0	0	0.029262	0.006499	0.00611	0.001641	0.000111	9.5e-05	0.001847	0.003771
28.56	0	0	0	0.028289	0.00623	0.005832	0.001781	0.000121	0.000103	0.002005	0.00411
28.8	0	0	0	0.027397	0.00594	0.005537	0.001931	0.000132	0.000113	0.002175	0.004479
29.04	0	0	0	0.026581	0.005634	0.00523	0.002094	0.000143	0.000123	0.00236	0.004882
29.28	0	0	0	0.025835	0.005318	0.004917	0.002269	0.000156	0.000134	0.002559	0.005321
29.52	0	0	0	0.025153	0.004998	0.004604	0.002459	0.000171	0.000146	0.002775	0.0058
29.76	0	0	0	0.02453	0.004677	0.004294	0.002664	0.000186	0.000159	0.003008	0.006322
30	0	0	0	0.023963	0.00436	0.003991	0.002885	0.000203	0.000173	0.00326	0.00689
30.24	0	0	0	0.023447	0.004051	0.0037	0.003123	0.000221	0.000188	0.003532	0.00751
30.48	0	0	0	0.022978	0.003754	0.003421	0.00338	0.000241	0.000205	0.003826	0.008186
30.72	0	0	0	0.022553	0.003469	0.003157	0.003657	0.000262	0.000223	0.004142	0.008922
30.96	0	0	0	0.022169	0.0032	0.002908	0.003954	0.000286	0.000243	0.004483	0.009724
31.2	0	0	0	0.021823	0.002947	0.002676	0.004273	0.000312	0.000265	0.00485	0.010599
31.44	0	0	0	0.021513	0.00271	0.00246	0.004616	0.00034	0.000289	0.005245	0.011553
31.68	0	0	0	0.021236	0.00249	0.002261	0.004984	0.000371	0.000315	0.00567	0.012592
31.92	0	0	0	0.02099	0.002287	0.002076	0.005379	0.000404	0.000343	0.006125	0.013724
32.16	0	0	0	0.020773	0.002099	0.001906	0.005801	0.00044	0.000373	0.006615	0.014959
32.4	0	0	0	0.020584	0.001926	0.001752	0.006252	0.00048	0.000407	0.007139	0.016304
32.64	0	0	0	0.020421	0.001767	0.001609	0.006735	0.000523	0.000443	0.007701	0.017771
32.88	0	0	0	0.020283	0.001621	0.001476	0.007249	0.000571	0.000483	0.008302	0.019369
33.12	0	0	0	0.020168	0.001486	0.001353	0.007797	0.000622	0.000526	0.008944	0.021111
33.36	0	0	0	0.020075	0.001363	0.00124	0.008379	0.000678	0.000573	0.00963	0.02301
33.6	0	0	0	0.020004	0.00125	0.001138	0.008998	0.000739	0.000624	0.010361	0.02508
33.84	0	0	0	0.019953	0.001146	0.001045	0.009655	0.000806	0.00068	0.01114	0.027335
34.08	0	0	0	0.019922	0.001051	0.000959	0.01035	0.000878	0.00074	0.011968	0.029794
34.32	0	0	0	0.019909	0.000964	0.000879	0.011084	0.000957	0.000807	0.012848	0.032474
34.56	0	0	0	0.019915	0.000884	0.000807	0.01186	0.001043	0.000879	0.013782	0.035394
34.8	0	0	0	0.019939	0.00081	0.000741	0.012677	0.001137	0.000957	0.014771	0.038578
35.04	0	0	0	0.01998	0.000743	0.00068	0.013536	0.00124	0.001043	0.015819	0.042048
35.28	0	0	0	0.020037	0.000681	0.000623	0.014438	0.001351	0.001136	0.016925	0.045829
35.52	0	0	0	0.020111	0.000625	0.000572	0.015383	0.001473	0.001238	0.018093	0.049951
35.76	0	0	0	0.020202	0.000573	0.000524	0.016371	0.001605	0.001348	0.019325	0.054444
36	0	0	0	0.020308	0.000525	0.000481	0.017402	0.00175	0.001469	0.020621	0.05934
36.24	0	0	0	0.020429	0.000481	0.000441	0.018476	0.001907	0.0016	0.021984	0.064677
36.48	0	0	0	0.020565	0.000441	0.000405	0.019593	0.002079	0.001743	0.023416	0.070493
36.72	0	0	0	0.020717	0.000404	0.000371	0.020752	0.002266	0.001899	0.024917	0.076832
36.96	0	0	0	0.020883	0.000371	0.000341	0.021952	0.00247	0.002069	0.026491	0.083741
37.2	0	0	0	0.021063	0.00034	0.000313	0.023192	0.002692	0.002254	0.028138	0.091271
37.44	0	0	0	0.021257	0.000312	0.000286	0.024471	0.002934	0.002455	0.029861	0.099477
37.68	0	0	0	0.021466	0.000286	0.000263	0.025788	0.003198	0.002675	0.031662	0.10842
37.92	0	0	0	0.021687	0.000262	0.000241	0.027142	0.003486	0.002914	0.033542	0.118165
38.16	0	0	0	0.021922	0.00024	0.000221	0.028529	0.0038	0.003175	0.035504	0.128784
38.4	0	0	0	0.02217	0.00022	0.000203	0.02995	0.004141	0.003458	0.03755	0.140349
38.64	0	0	0	0.02243	0.000201	0.000186	0.031402	0.004514	0.003767	0.039683	0.152924
38.88	0	0	0	0.022703	0.000185	0.00017	0.032883	0.004919	0.004104	0.041907	0.1583
39.12	0	0	0	0.022988	0.000169	0.000156	0.034392	0.005362	0.004471	0.044225	0.1583
39.36	0	0	0	0.023284	0.000155	0.000143	0.035926	0.005843	0.004871	0.04664	0.1583
39.6	0	0	0	0.023592	0.000142	0.000131	0.037483	0.006369	0.005306	0.049157	0.1583
39.84	0	0	0	0.023911	0.00013	0.00012	0.039061	0.006941	0.00578	0.051782	0.1583
40.08	0	0	0	0.02424	0.000119	0.00011	0.040658	0.007565	0.006297	0.05452	0.1583
40.32	0	0	0	0.024579	0.000109	0.000101	0.042273	0.008244	0.00686	0.057378	0.1583
40.56	0	0	0	0.024929	0.0001	9.2e-05	0.043903	0.008985	0.007473	0.060362	0.1583
40.8	0	0	0	0.025287	9.2e-05	8.5e-05	0.045547	0.009792	0.008141	0.06348	0.1583
41.04	0	0	0	0.025655	8.4e-05	7.8e-05	0.047202	0.010672	0.008869	0.066742	0.1583
41.28	0	0	0	0.026031	7.7e-05	7.1e-05	0.048867	0.01163	0.009661	0.070158	0.1583
41.52	0	0	0	0.026415	7e-05	6.5e-05	0.05054	0.012674	0.010524	0.073739	0.1583
41.76	0	0	0	0.026807	6.4e-05	6e-05	0.052219	0.013812	0.011465	0.077496	0.1583
42	0	0	0	0.027206	5.9e-05	5.5e-05	0.053904	0.015052	0.012489	0.081445	0.1583
42.24	0	0	0	0.027613	5.4e-05	5e-05	0.055591	0.016403	0.013604	0.085598	0.1583
42.48	0	0	0	0.028026	5e-05	4.6e-05	0.057281	0.017874	0.014819	0.089973	0.1583
42.72	0	0	0	0.028445	4.5e-05	4.2e-05	0.05897	0.019475	0.01614	0.094585	0.1583
42.96	0	0	0	0.028872	4.2e-05	3.9e-05	0.060654	0.021215	0.017575	0.099445	0.1583
43.2	0	0	0	0.029697	4e-05	3.7e-05	0.061506	0.022148	0.018342	0.101996	0.1583
43.44	0	0	0	0.030915	4e-05	3.7e-05	0.061515	0.022147	0.018334	0.101996	0.1583
43.68	0	0	0	0.032127	4e-05	3.7e-05	0.061523	0.022147	0.018326	0.101996	0.1583
43.92	0	0	0	0.033333	3.9e-05	3.7e-05	0.061532	0.022146	0.018318	0.101996	0.1583
44.16	0	0	0	0.034533	3.9e-05	3.7e-05	0.06154	0.022145	0.01831	0.101996	0.1583
44.4	0	0	0	0.035726	3.9e-05	3.7e-05	0.061549	0.022144	0.018302	0.101996	0.1583
44.64	0	0	0	0.036914	3.9e-05	3.6e-05	0.061558	0.022143	0.018295	0.101996	0.1583
44.88	0	0	0	0.038096	3.9e-05	3.6e-05	0.061566	0.022143	0.018287	0.101996	0.1583
45.12	0	0	0	0.039272	3.9e-05	3.6e-05	0.061575	0.022142	0.018279	0.101996	0.1583
45.36	0	0	0	0.040442	3.9e-05	3.6e-05	0.061584	0.022141	0.018271	0.101996	0.1583
45.6	0	0	0	0.041606	3.9e-05	3.6e-05	0.061592	0.02214	0.018263	0.101996	0.1583
45.84	0	0	0	0.042764	3.9e-05	3.6e-05	0.061601	0.022139	0.018256	0.101996	0.1583
46.08	0	0	0	0.043917	3.9e-05	3.6e-05	0.061609	0.022138	0.018248	0.101996	0.1583
46.32	0	0	0	0.045063	3.9e-05	3.6e-05	0.061618	0.022138	0.01824	0.101996	0.1583
46.56	0	0	0	0.046204	3.8e-05	3.6e-05	0.061627	0.022137	0.018232	0.101996	0.1583
46.8	0	0	0	0.047339	3.8e-05	3.6e-05	0.061635	0.022136	0.018224	0.101996	0.1583
47.04	0	0	0	0.048468	3.8e-05	3.6e-05	0.061644	0.022135	0.018217	0.101996	0.1583
47.28	0	0	0	0.049592	3.8e-05	3.6e-05	0.061652	0.022134	0.018209	0.101996	0.1583
47.52	0	0	0	0.05071	3.8e-05	3.6e-05	0.061661	0.022133	0.018201	0.101996	0.1583
47.76	0	0	0	0.051822	3.8e-05	3.6e-05	0.06167	0.022133	0.018193	0.101996	0.1583
48	0	0	0	0.052929	3.8e-05	3.6e-05	0.000308	0.000111	9.1e-05	0.00051	0.000791
48.24	0	0	0	0.049947	0.001235	0.001227	0.000336	0.000121	9.9e-05	0.000555	0.000863
48.48	0	0	0	0.04721	0.002138	0.002113	0.000365	0.000131	0.000108	0.000605	0.00094
48.72	0	0	0	0.044697	0.00279	0.002743	0.000397	0.000143	0.000118	0.000658	0.001025
48.96	0	0	0	0.04239	0.00323	0.003158	0.000432	0.000156	0.000128	0.000717	0.001117
49.2	0	0	0	0.040272	0.003495	0.0034	0.000471	0.00017	0.00014	0.00078	0.001218
49.44	0	0	0	0.038328	0.003621	0.003504	0.000512	0.000185	0.000152	0.000849	0.001327
49.68	0	0	0	0.036543	0.003637	0.003503	0.000557	0.000202	0.000166	0.000925	0.001446
49.92	0	0	0	0.034905	0.003571	0.003423	0.000606	0.00022	0.00018	0.001007	0.001577
50.16	0	0	0	0.033402	0.003445	0.00329	0.000659	0.00024	0.000197	0.001096	0.001718
50.4	0	0	0	0.032023	0.00328	0.003121	0.000717	0.000262	0.000214	0.001193	0.001873
50.64	0	0	0	0.030758	0.00309	0.002932	0.000779	0.000285	0.000233	0.001298	0.002041
50.88	0	0	0	0.029597	0.002888	0.002734	0.000848	0.000311	0.000254	0.001412	0.002225
51.12	0	0	0	0.028533	0.002683	0.002536	0.000922	0.000339	0.000277	0.001537	0.002425
51.36	0	0	0	0.027557	0.002483	0.002343	0.001002	0.000369	0.000302	0.001673	0.002643
51.6	0	0	0	0.026663	0.00229	0.00216	0.001089	0.000402	0.000329	0.00182	0.002881
51.84	0	0	0	0.025845	0.002108	0.001987	0.001184	0.000438	0.000358	0.00198	0.00314
52.08	0	0	0	0.025095	0.001938	0.001826	0.001286	0.000478	0.00039	0.002154	0.003423
52.32	0	0	0	0.024409	0.001779	0.001678	0.001398	0.00052	0.000425	0.002343	0.00373
52.56	0	0	0	0.023781	0.001633	0.00154	0.001518	0.000567	0.000463	0.002548	0.004066
52.8	0	0	0	0.023208	0.0015	0.001415	0.001649	0.000618	0.000504	0.002771	0.004432
53.04	0	0	0	0.022685	0.001373	0.001294	0.001791	0.000674	0.000549	0.003014	0.00483
53.28	0	0	0	0.022208	0.001261	0.001189	0.001944	0.000734	0.000598	0.003277	0.005265
53.52	0	0	0	0.021773	0.001158	0.001093	0.00211	0.0008	0.000652	0.003562	0.005738
53.76	0	0	0	0.021378	0.001062	0.001003	0.002289	0.000872	0.00071	0.003872	0.006255
54	0	0	0	0.02102	0.000975	0.000921	0.002484	0.00095	0.000774	0.004207	0.006817
54.24	0	0	0	0.020695	0.000895	0.000845	0.002693	0.001036	0.000843	0.004572	0.00743
54.48	0	0	0	0.020402	0.000821	0.000776	0.00292	0.001129	0.000918	0.004966	0.008099
54.72	0	0	0	0.020139	0.000753	0.000712	0.003164	0.00123	0.001	0.005394	0.008827
54.96	0	0	0	0.019903	0.000691	0.000654	0.003427	0.00134	0.00109	0.005857	0.009621
55.2	0	0	0	0.019692	0.000634	0.0006	0.003711	0.001461	0.001187	0.006359	0.010487
55.44	0	0	0	0.019506	0.000582	0.000551	0.004017	0.001592	0.001293	0.006902	0.01143
55.68	0	0	0	0.019342	0.000533	0.000505	0.004345	0.001735	0.001409	0.007489	0.012458
55.92	0	0	0	0.019199	0.000489	0.000464	0.004698	0.001891	0.001535	0.008124	0.013578
56.16	0	0	0	0.019077	0.000449	0.000426	0.005078	0.00206	0.001672	0.00881	0.0148
56.4	0	0	0	0.018973	0.000412	0.000391	0.005484	0.002245	0.001822	0.009551	0.016131
56.64	0	0	0	0.018888	0.000378	0.000358	0.00592	0.002447	0.001984	0.010351	0.017582
56.88	0	0	0	0.01882	0.000347	0.000329	0.006386	0.002667	0.002162	0.011214	0.019163
57.12	0	0	0	0.018769	0.000318	0.000302	0.006884	0.002906	0.002355	0.012145	0.020887
57.36	0	0	0	0.018734	0.000292	0.000277	0.007415	0.003167	0.002566	0.013147	0.022766
57.6	0	0	0	0.018714	0.000268	0.000254	0.007981	0.003451	0.002795	0.014228	0.024813
57.84	0	0	0	0.01871	0.000246	0.000233	0.008584	0.003761	0.003045	0.01539	0.027045
58.08	0	0	0	0.01872	0.000225	0.000214	0.009225	0.004099	0.003317	0.01664	0.029477
58.32	0	0	0	0.018745	0.000207	0.000196	0.009904	0.004467	0.003614	0.017984	0.032129
58.56	0	0	0	0.018783	0.00019	0.00018	0.010624	0.004868	0.003937	0.019428	0.035018
58.8	0	0	0	0.018835	0.000174	0.000165	0.011385	0.005305	0.004289	0.020978	0.038168
59.04	0	0	0	0.018901	0.000159	0.000152	0.012188	0.005781	0.004672	0.022641	0.041601
59.28	0	0	0	0.018981	0.000146	0.000139	0.013034	0.0063	0.00509	0.024424	0.045342
59.52	0	0	0	0.019073	0.000134	0.000128	0.013925	0.006865	0.005545	0.026335	0.04942
59.76	0	0	0	0.019179	0.000123	0.000117	0.014859	0.007482	0.00604	0.028381	0.053865
60	0	0	0	0.019298	0.000113	0.000107	0.015838	0.008153	0.00658	0.030572	0.05871
60.24	0	0	0	0.019431	0.000103	9.9e-05	0.016862	0.008885	0.007169	0.032916	0.063989
60.48	0	0	0	0.019576	9.5e-05	9.1e-05	0.01793	0.009683	0.00781	0.035422	0.069744
60.72	0	0	0	0.019733	8.7e-05	8.3e-05	0.019043	0.010552	0.008508	0.038102	0.076016
60.96	0	0	0	0.019904	8e-05	7.6e-05	0.020199	0.011499	0.009268	0.040967	0.082852
61.2	0	0	0	0.020088	7.3e-05	7e-05	0.021399	0.012531	0.010097	0.044027	0.090301
61.44	0	0	0	0.020284	6.7e-05	6.4e-05	0.022641	0.013656	0.010999	0.047296	0.098421
61.68	0	0	0	0.020492	6.1e-05	5.9e-05	0.023924	0.014882	0.011983	0.050788	0.107269
61.92	0	0	0	0.020713	5.6e-05	5.4e-05	0.025247	0.016217	0.013054	0.054518	0.116911
62.16	0	0	0	0.020946	5.2e-05	4.9e-05	0.026609	0.017673	0.014221	0.058502	0.127417
62.4	0	0	0	0.021191	4.7e-05	4.5e-05	0.028007	0.019259	0.015492	0.062758	0.138861
62.64	0	0	0	0.021448	4.3e-05	4.2e-05	0.029441	0.020987	0.016876	0.067305	0.151309
62.88	0	0	0	0.021716	4e-05	3.8e-05	0.030909	0.02287	0.018385	0.072164	0.158291
63.12	0	0	0	0.021996	3.6e-05	3.5e-05	0.032408	0.024922	0.020028	0.077359	0.158291
63.36	0	0	0	0.022287	3.3e-05	3.2e-05	0.033937	0.027158	0.021818	0.082913	0.158291
63.6	0	0	0	0.022589	3.1e-05	2.9e-05	0.035494	0.029594	0.023768	0.088856	0.158291
63.84	0	0	0	0.022901	2.8e-05	2.7e-05	0.037077	0.032249	0.025891	0.095217	0.158291
64.08	0	0	0	0.023224	2.6e-05	2.5e-05	0.038682	0.035141	0.028204	0.102028	0.158291
64.32	0	0	0	0.023557	2.4e-05	2.3e-05	0.04031	0.038292	0.030723	0.109325	0.158291
64.56	0	0	0	0.0239	2.2e-05	2.1e-05	0.041956	0.041723	0.033465	0.117144	0.158291
64.8	0	0	0	0.024253	2e-05	1.9e-05	0.043618	0.045455	0.036448	0.12552	0.158291
65.04	0	0	0	0.024871	1.9e-05	1.8e-05	0.044825	0.048334	0.038744	0.131903	0.158291
65.28	0	0	0	0.026138	1.9e-05	1.8e-05	0.044846	0.048329	0.038727	0.131903	0.158291
65.52	0	0	0	0.0274	1.9e-05	1.8e-05	0.044867	0.048325	0.038711	0.131903	0.158291
65.76	0	0	0	0.028657	1.8e-05	1.8e-05	0.044888	0.048321	0.038694	0.131903	0.158291
66	0	0	0	0.029909	1.8e-05	1.8e-05	0.044909	0.048316	0.038678	0.131903	0.158291
66.24	0	0	0	0.031156	1.8e-05	1.8e-05	0.04493	0.048312	0.038661	0.131903	0.158291
66.48	0	0	0	0.032398	1.8e-05	1.8e-05	0.044951	0.048307	0.038645	0.131903	0.158291
66.72	0	0	0	0.033634	1.8e-05	1.8e-05	0.044972	0.048303	0.038628	0.131903	0.158291
66.96	0	0	0	0.034866	1.8e-05	1.8e-05	0.044993	0.048298	0.038612	0.131903	0.158291
67.2	0	0	0	0.036093	1.8e-05	1.8e-05	0.045014	0.048294	0.038595	0.131903	0.158291
67.44	0	0	0	0.037315	1.8e-05	1.8e-05	0.045035	0.048289	0.038579	0.131903	0.158291
67.68	0	0	0	0.038531	1.8e-05	1.8e-05	0.045055	0.048285	0.038563	0.131903	0.158291
67.92	0	0	0	0.039743	1.8e-05	1.8e-05	0.045076	0.04828	0.038546	0.131903	0.158291
68.16	0	0	0	0.04095	1.8e-05	1.8e-05	0.045097	0.048276	0.03853	0.131903	0.158291
68.4	0	0	0	0.042152	1.8e-05	1.8e-05	0.045118	0.048271	0.038513	0.131903	0.158291
68.64	0	0	0	0.043349	1.8e-05	1.7e-05	0.045139	0.048267	0.038497	0.131903	0.158291
68.88	0	0	0	0.044541	1.8e-05	1.7e-05	0.04516	0.048262	0.03848	0.131903	0.158291
69.12	0	0	0	0.045728	1.8e-05	1.7e-05	0.045181	0.048257	0.038464	0.131903	0.158291
69.36	0	0	0	0.04691	1.8e-05	1.7e-05	0.045202	0.048253	0.038448	0.131903	0.158291
69.6	0	0	0	0.048088	1.8e-05	1.7e-05	0.045223	0.048248	0.038431	0.131903	0.158291
69.84	0	0	0	0.049261	1.8e-05	1.7e-05	0.045244	0.048244	0.038415	0.131903	0.158291
70.08	0	0	0	0.050428	1.8e-05	1.7e-05	0.045265	0.048239	0.038399	0.131903	0.158291
70.32	0	0	0	0.051592	1.8e-05	1.7e-05	0.045286	0.048235	0.038382	0.131903	0.158291
70.56	0	0	0	0.05275	1.8e-05	1.7e-05	0.045307	0.04823	0.038366	0.131903	0.158291
70.8	0	0	0	0.053903	1.8e-05	1.7e-05	0.045327	0.048226	0.03835	0.131903	0.158291
71.04	0	0	0	0.055052	1.8e-05	1.7e-05	0.045348	0.048221	0.038333	0.131903	0.158291
71.28	0	0	0	0.056196	1.8e-05	1.7e-05	0.045369	0.048216	0.038317	0.131903	0.158291
71.52	0	0	0	0.057336	1.8e-05	1.7e-05	0.04539	0.048212	0.038301	0.131903	0.158291
71.76	0	0	0	0.05847	1.8e-05	1.7e-05	0.045411	0.048207	0.038284	0.131903	0.158291
72	0	0	0	0.0596	1.8e-05	1.7e-05	0.000227	0.000241	0.000191	0.00066	0.000791
72.24	0	0	0	0.056044	0.001107	0.001101	0.000247	0.000263	0.000208	0.000718	0.000863
72.48	0	0	0	0.052781	0.001757	0.001738	0.000269	0.000286	0.000227	0.000783	0.00094
72.72	0	0	0	0.049786	0.002097	0.002066	0.000293	0.000312	0.000247	0.000853	0.001025
72.96	0	0	0	0.047037	0.002231	0.00219	0.000319	0.00034	0.00027	0.000929	0.001117
73.2	0	0	0	0.044514	0.002233	0.002185	0.000348	0.00037	0.000294	0.001012	0.001217
73.44	0	0	0	0.042199	0.002157	0.002105	0.000379	0.000404	0.00032	0.001102	0.001327
73.68	0	0	0	0.040074	0.002039	0.001986	0.000412	0.00044	0.000349	0.001201	0.001446
73.92	0	0	0	0.038125	0.001902	0.001851	0.000449	0.000479	0.00038	0.001308	0.001576
74.16	0	0	0	0.036336	0.001761	0.001713	0.000488	0.000522	0.000414	0.001424	0.001718
74.4	0	0	0	0.034695	0.001623	0.001579	0.000532	0.000569	0.000451	0.001551	0.001873
74.64	0	0	0	0.03319	0.001493	0.001452	0.000578	0.00062	0.000491	0.00169	0.002041
74.88	0	0	0	0.031809	0.001371	0.001333	0.00063	0.000676	0.000535	0.00184	0.002225
75.12	0	0	0	0.030542	0.001258	0.001224	0.000685	0.000737	0.000583	0.002004	0.002425
75.36	0	0	0	0.029381	0.001154	0.001123	0.000745	0.000803	0.000635	0.002183	0.002643
75.6	0	0	0	0.028317	0.00106	0.001032	0.000811	0.000875	0.000691	0.002377	0.002881
75.84	0	0	0	0.027341	0.000974	0.000948	0.000882	0.000953	0.000753	0.002589	0.00314
76.08	0	0	0	0.026448	0.000893	0.000869	0.00096	0.001039	0.000821	0.002819	0.003422
76.32	0	0	0	0.025629	0.000819	0.000798	0.001044	0.001132	0.000894	0.00307	0.00373
76.56	0	0	0	0.024879	0.000751	0.000732	0.001135	0.001234	0.000974	0.003343	0.004066
76.8	0	0	0	0.024194	0.000689	0.000672	0.001234	0.001345	0.001061	0.00364	0.004432
77.04	0	0	0	0.023566	0.000632	0.000617	0.001342	0.001465	0.001156	0.003963	0.00483
77.28	0	0	0	0.022993	0.00058	0.000566	0.001458	0.001597	0.001259	0.004314	0.005265
77.52	0	0	0	0.02247	0.000532	0.000519	0.001585	0.00174	0.001372	0.004697	0.005738
77.76	0	0	0	0.021993	0.000489	0.000477	0.001722	0.001896	0.001494	0.005113	0.006254
78	0	0	0	0.021558	0.000448	0.000438	0.001871	0.002066	0.001628	0.005565	0.006817
78.24	0	0	0	0.021162	0.000411	0.000402	0.002032	0.002252	0.001773	0.006057	0.00743
78.48	0	0	0	0.020803	0.000378	0.000369	0.002206	0.002454	0.001932	0.006591	0.008098
78.72	0	0	0	0.020477	0.000346	0.000339	0.002394	0.002674	0.002105	0.007173	0.008827
78.96	0	0	0	0.020183	0.000318	0.000311	0.002598	0.002914	0.002293	0.007805	0.009621
79.2	0	0	0	0.019917	0.000292	0.000285	0.002818	0.003175	0.002498	0.008491	0.010486
79.44	0	0	0	0.019679	0.000268	0.000262	0.003056	0.00346	0.002721	0.009237	0.011429
79.68	0	0	0	0.019466	0.000246	0.00024	0.003312	0.003771	0.002964	0.010048	0.012457
79.92	0	0	0	0.019276	0.000225	0.00022	0.003589	0.004109	0.003229	0.010928	0.013578
80.16	0	0	0	0.019109	0.000207	0.000202	0.003887	0.004478	0.003518	0.011884	0.014799
80.4	0	0	0	0.018962	0.00019	0.000186	0.004208	0.00488	0.003833	0.012921	0.01613
80.64	0	0	0	0.018836	0.000174	0.000171	0.004554	0.005318	0.004175	0.014047	0.017581
80.88	0	0	0	0.018727	0.00016	0.000156	0.004925	0.005795	0.004549	0.015268	0.019162
81.12	0	0	0	0.018637	0.000146	0.000144	0.005323	0.006315	0.004955	0.016593	0.020886
81.36	0	0	0	0.018563	0.000134	0.000132	0.00575	0.006881	0.005398	0.01803	0.022764
81.6	0	0	0	0.018505	0.000123	0.000121	0.006208	0.007499	0.005881	0.019587	0.024812
81.84	0	0	0	0.018463	0.000113	0.000111	0.006697	0.008172	0.006407	0.021275	0.027043
82.08	0	0	0	0.018436	0.000104	0.000102	0.00722	0.008905	0.006979	0.023104	0.029476
82.32	0	0	0	0.018424	9.5e-05	9.3e-05	0.007778	0.009704	0.007603	0.025085	0.032127
82.56	0	0	0	0.018425	8.7e-05	8.6e-05	0.008372	0.010575	0.008283	0.02723	0.035017
82.8	0	0	0	0.01844	8e-05	7.9e-05	0.009004	0.011524	0.009024	0.029551	0.038166
83.04	0	0	0	0.018469	7.3e-05	7.2e-05	0.009676	0.012558	0.00983	0.032064	0.041599
83.28	0	0	0	0.018511	6.7e-05	6.6e-05	0.010388	0.013684	0.010709	0.034781	0.04534
83.52	0	0	0	0.018566	6.2e-05	6.1e-05	0.011142	0.014912	0.011667	0.03772	0.049418
83.76	0	0	0	0.018634	5.7e-05	5.6e-05	0.011939	0.01625	0.012709	0.040898	0.053862
84	0	0	0	0.018715	5.2e-05	5.1e-05	0.012779	0.017708	0.013846	0.044333	0.058706
84.24	0	0	0	0.018808	4.8e-05	4.7e-05	0.013665	0.019297	0.015083	0.048045	0.063986
84.48	0	0	0	0.018914	4.4e-05	4.3e-05	0.014595	0.021028	0.016432	0.052055	0.06974
84.72	0	0	0	0.019033	4e-05	4e-05	0.015572	0.022915	0.017901	0.056387	0.076012
84.96	0	0	0	0.019164	3.7e-05	3.6e-05	0.016594	0.02497	0.019501	0.061065	0.082847
85.2	0	0	0	0.019308	3.4e-05	3.3e-05	0.017662	0.02721	0.021244	0.066116	0.090297
85.44	0	0	0	0.019464	3.1e-05	3.1e-05	0.018776	0.029651	0.023143	0.07157	0.098415
85.68	0	0	0	0.019632	2.8e-05	2.8e-05	0.019936	0.032311	0.025211	0.077458	0.107263
85.92	0	0	0	0.019813	2.6e-05	2.6e-05	0.021141	0.035209	0.027464	0.083814	0.116905
86.16	0	0	0	0.020006	2.4e-05	2.4e-05	0.02239	0.038367	0.029919	0.090676	0.12741
86.4	0	0	0	0.020211	2.2e-05	2.2e-05	0.023682	0.041808	0.032593	0.098082	0.138853
86.64	0	0	0	0.020428	2e-05	2e-05	0.025016	0.045557	0.035505	0.106077	0.151301
86.88	0	0	0	0.020657	1.8e-05	1.8e-05	0.026391	0.049641	0.038676	0.114708	0.158291
87.12	0	0	0	0.020897	1.7e-05	1.7e-05	0.027805	0.05409	0.04213	0.124025	0.158291
87.36	0	0	0	0.02115	1.5e-05	1.5e-05	0.029256	0.058933	0.045889	0.134078	0.158291
87.6	0	0	0	0.021419	1.4e-05	1.4e-05	0.030737	0.064185	0.049964	0.144885	0.158291
87.84	0	0	0	0.022548	1.4e-05	1.4e-05	0.031004	0.065073	0.05064	0.146717	0.158291
88.08	0	0	0	0.02384	1.4e-05	1.4e-05	0.031033	0.065065	0.050618	0.146717	0.158291
88.32	0	0	0	0.025126	1.4e-05	1.4e-05	0.031062	0.065058	0.050597	0.146717	0.158291
88.56	0	0	0	0.026409	1.4e-05	1.4e-05	0.031091	0.06505	0.050575	0.146717	0.158291
88.8	0	0	0	0.027686	1.4e-05	1.4e-05	0.03112	0.065043	0.050554	0.146717	0.158291
89.04	0	0	0	0.02896	1.4e-05	1.4e-05	0.031149	0.065036	0.050532	0.146717	0.158291
89.28	0	0	0	0.030229	1.4e-05	1.4e-05	0.031178	0.065028	0.050511	0.146717	0.158291
89.52	0	0	0	0.031494	1.4e-05	1.4e-05	0.031207	0.065021	0.05049	0.146717	0.158291
89.76	0	0	0	0.032755	1.4e-05	1.4e-05	0.031235	0.065013	0.050468	0.146717	0.158291
90	0	0	0	0.034011	1.4e-05	1.4e-05	0.031264	0.065006	0.050447	0.146717	0.158291
90.24	0	0	0	0.035263	1.4e-05	1.4e-05	0.031293	0.064998	0.050425	0.146717	0.158291
90.48	0	0	0	0.03651	1.4e-05	1.4e-05	0.031322	0.064991	0.050404	0.146717	0.158291
90.72	0	0	0	0.037753	1.4e-05	1.4e-05	0.031351	0.064984	0.050382	0.146717	0.158291
90.96	0	0	0	0.038992	1.4e-05	1.4e-05	0.03138	0.064976	0.050361	0.146717	0.158291
91.2	0	0	0	0.040227	1.4e-05	1.4e-05	0.031409	0.064969	0.05034	0.146717	0.158291
91.44	0	0	0	0.041457	1.4e-05	1.4e-05	0.031438	0.064961	0.050318	0.146717	0.158291
91.68	0	0	0	0.042684	1.4e-05	1.4e-05	0.031466	0.064954	0.050297	0.146717	0.158291
91.92	0	0	0	0.043906	1.4e-05	1.4e-05	0.031495	0.064946	0.050275	0.146717	0.158291
92.16	0	0	0	0.045123	1.4e-05	1.4e-05	0.031524	0.064939	0.050254	0.146717	0.158291
92.4	0	0	0	0.046337	1.4e-05	1.4e-05	0.031553	0.064931	0.050233	0.146717	0.158291
92.64	0	0	0	0.047546	1.4e-05	1.4e-05	0.031582	0.064924	0.050211	0.146717	0.158291
92.88	0	0	0	0.048751	1.4e-05	1.4e-05	0.031611	0.064916	0.05019	0.146717	0.158291
93.12	0	0	0	0.049952	1.4e-05	1.4e-05	0.03164	0.064909	0.050169	0.146717	0.158291
93.36	0	0	0	0.051149	1.4e-05	1.4e-05	0.031668	0.064901	0.050147	0.146717	0.158291
93.6	0	0	0	0.052342	1.4e-05	1.4e-05	0.031697	0.064894	0.050126	0.146717	0.158291
93.84	0	0	0	0.05353	1.4e-05	1.4e-05	0.031726	0.064886	0.050105	0.146717	0.158291
94.08	0	0	0	0.054714	1.4e-05	1.4e-05	0.031755	0.064878	0.050083	0.146717	0.158291
94.32	0	0	0	0.055895	1.4e-05	1.4e-05	0.031784	0.064871	0.050062	0.146717	0.158291
94.56	0	0	0	0.057071	1.4e-05	1.4e-05	0.031813	0.064863	0.050041	0.146717	0.158291
94.8	0	0	0	0.058243	1.4e-05	1.4e-05	0.031841	0.064856	0.05002	0.146717	0.158291
95.04	0	0	0	0.059411	1.4e-05	1.3e-05	0.03187	0.064848	0.049998	0.146717	0.158291
95.28	0	0	0	0.060574	1.4e-05	1.3e-05	0.031899	0.064841	0.049977	0.146717	0.158291
95.52	0	0	0	0.061734	1.3e-05	1.3e-05	0.031928	0.064833	0.049956	0.146717	0.158291
95.76	0	0	0	0.06289	1.3e-05	1.3e-05	0.031957	0.064826	0.049935	0.146717	0.158291
96	0	0	0	0.064041	1.3e-05	1.3e-05	0.00016	0.000324	0.00025	0.000734	0.000791
96.24	0	0	0	0.060077	0.00104	0.00104	0.000174	0.000353	0.000272	0.000799	0.000863
96.48	0	0	0	0.056441	0.001566	0.001565	0.00019	0.000385	0.000296	0.000871	0.00094
96.72	0	0	0	0.053105	0.001783	0.001783	0.000207	0.000419	0.000323	0.000949	0.001025
96.96	0	0	0	0.050046	0.001823	0.001824	0.000226	0.000457	0.000352	0.001034	0.001117
97.2	0	0	0	0.04724	0.001769	0.00177	0.000246	0.000498	0.000383	0.001127	0.001217
97.44	0	0	0	0.044666	0.001669	0.00167	0.000268	0.000543	0.000417	0.001228	0.001327
97.68	0	0	0	0.042305	0.001552	0.001554	0.000292	0.000591	0.000455	0.001338	0.001446
97.92	0	0	0	0.040141	0.001433	0.001435	0.000318	0.000645	0.000495	0.001458	0.001576
98.16	0	0	0	0.038155	0.001318	0.00132	0.000346	0.000702	0.000539	0.001588	0.001718
98.4	0	0	0	0.036334	0.001211	0.001213	0.000377	0.000765	0.000588	0.00173	0.001873
98.64	0	0	0	0.034665	0.001111	0.001114	0.000411	0.000834	0.00064	0.001885	0.002041
98.88	0	0	0	0.033134	0.00102	0.001023	0.000448	0.000909	0.000697	0.002054	0.002225
99.12	0	0	0	0.031731	0.000936	0.000939	0.000488	0.00099	0.00076	0.002238	0.002425
99.36	0	0	0	0.030444	0.000859	0.000862	0.000531	0.001079	0.000828	0.002438	0.002643
99.6	0	0	0	0.029265	0.000788	0.000791	0.000579	0.001176	0.000902	0.002656	0.002881
99.84	0	0	0	0.028184	0.000723	0.000726	0.00063	0.001282	0.000982	0.002894	0.00314
100.08	0	0	0	0.027194	0.000664	0.000666	0.000686	0.001397	0.00107	0.003153	0.003422
100.32	0	0	0	0.026287	0.000609	0.000612	0.000747	0.001522	0.001166	0.003435	0.00373
100.56	0	0	0	0.025457	0.000559	0.000561	0.000813	0.001658	0.00127	0.003742	0.004066
100.8	0	0	0	0.024697	0.000513	0.000515	0.000885	0.001807	0.001384	0.004076	0.004432
101.04	0	0	0	0.024001	0.000471	0.000473	0.000964	0.001969	0.001507	0.00444	0.00483
101.28	0	0	0	0.023364	0.000432	0.000434	0.001049	0.002146	0.001642	0.004837	0.005265
101.52	0	0	0	0.022783	0.000396	0.000399	0.001141	0.002339	0.001789	0.005269	0.005738
101.76	0	0	0	0.022251	0.000364	0.000366	0.001242	0.002548	0.001949	0.005739	0.006254
102	0	0	0	0.021766	0.000334	0.000336	0.001351	0.002777	0.002123	0.006251	0.006817
102.24	0	0	0	0.021323	0.000306	0.000308	0.001469	0.003026	0.002313	0.006808	0.00743
102.48	0	0	0	0.02092	0.000281	0.000283	0.001598	0.003298	0.00252	0.007415	0.008098
102.72	0	0	0	0.020553	0.000258	0.00026	0.001737	0.003593	0.002745	0.008076	0.008827
102.96	0	0	0	0.02022	0.000236	0.000238	0.001888	0.003916	0.002991	0.008794	0.009621
103.2	0	0	0	0.019918	0.000217	0.000219	0.002052	0.004267	0.003258	0.009577	0.010486
103.44	0	0	0	0.019645	0.000199	0.000201	0.002229	0.00465	0.003549	0.010428	0.011429
103.68	0	0	0	0.019399	0.000183	0.000184	0.002421	0.005067	0.003866	0.011355	0.012457
103.92	0	0	0	0.019177	0.000168	0.000169	0.002629	0.005522	0.004212	0.012363	0.013578
104.16	0	0	0	0.018979	0.000154	0.000155	0.002853	0.006017	0.004589	0.013459	0.014799
104.4	0	0	0	0.018802	0.000141	0.000143	0.003096	0.006557	0.004999	0.014652	0.01613
104.64	0	0	0	0.018646	0.00013	0.000131	0.003358	0.007145	0.005446	0.015949	0.017581
104.88	0	0	0	0.018509	0.000119	0.00012	0.003641	0.007786	0.005933	0.01736	0.019162
105.12	0	0	0	0.018389	0.000109	0.00011	0.003946	0.008484	0.006463	0.018893	0.020886
105.36	0	0	0	0.018287	0.0001	0.000101	0.004274	0.009245	0.007041	0.020561	0.022764
105.6	0	0	0	0.018201	9.2e-05	9.3e-05	0.004628	0.010075	0.00767	0.022373	0.024812
105.84	0	0	0	0.01813	8.4e-05	8.5e-05	0.005008	0.010979	0.008356	0.024343	0.027043
106.08	0	0	0	0.018074	7.7e-05	7.8e-05	0.005416	0.011964	0.009103	0.026483	0.029476
106.32	0	0	0	0.018032	7.1e-05	7.2e-05	0.005854	0.013037	0.009917	0.028808	0.032127
106.56	0	0	0	0.018004	6.5e-05	6.6e-05	0.006323	0.014206	0.010804	0.031333	0.035017
106.8	0	0	0	0.017989	6e-05	6e-05	0.006825	0.015481	0.01177	0.034075	0.038166
107.04	0	0	0	0.017987	5.5e-05	5.5e-05	0.007362	0.016869	0.012822	0.037053	0.041599
107.28	0	0	0	0.017997	5e-05	5.1e-05	0.007935	0.018382	0.013968	0.040285	0.04534
107.52	0	0	0	0.01802	4.6e-05	4.7e-05	0.008546	0.020031	0.015217	0.043794	0.049418
107.76	0	0	0	0.018055	4.2e-05	4.3e-05	0.009196	0.021828	0.016577	0.047601	0.053862
108	0	0	0	0.018102	3.9e-05	3.9e-05	0.009886	0.023786	0.018059	0.051731	0.058706
108.24	0	0	0	0.01816	3.6e-05	3.6e-05	0.010619	0.02592	0.019673	0.056212	0.063986
108.48	0	0	0	0.018231	3.3e-05	3.3e-05	0.011395	0.028245	0.021432	0.061071	0.06974
108.72	0	0	0	0.018313	3e-05	3e-05	0.012216	0.030778	0.023348	0.066341	0.076012
108.96	0	0	0	0.018407	2.7e-05	2.8e-05	0.013081	0.033538	0.025435	0.072054	0.082847
109.2	0	0	0	0.018513	2.5e-05	2.6e-05	0.013994	0.036546	0.027708	0.078248	0.090297
109.44	0	0	0	0.01863	2.3e-05	2.3e-05	0.014953	0.039824	0.030184	0.084961	0.098415
109.68	0	0	0	0.018759	2.1e-05	2.2e-05	0.015959	0.043395	0.032882	0.092236	0.107263
109.92	0	0	0	0.0189	1.9e-05	2e-05	0.017013	0.047286	0.035821	0.10012	0.116905
110.16	0	0	0	0.019053	1.8e-05	1.8e-05	0.018115	0.051525	0.039021	0.108662	0.12741
110.4	0	0	0	0.019217	1.6e-05	1.7e-05	0.019264	0.056144	0.042507	0.117915	0.138853
110.64	0	0	0	0.019393	1.5e-05	1.5e-05	0.020461	0.061174	0.046303	0.127938	0.151301
110.88	0	0	0	0.019582	1.4e-05	1.4e-05	0.021703	0.066651	0.050435	0.138789	0.158291
111.12	0	0	0	0.019787	1.3e-05	1.3e-05	0.022985	0.072588	0.054912	0.150485	0.158291
111.36	0	0	0	0.020942	1.2e-05	1.3e-05	0.023191	0.073425	0.055529	0.152145	0.158291
111.6	0	0	0	0.022241	1.2e-05	1.3e-05	0.023224	0.073416	0.055506	0.152145	0.158291
111.84	0	0	0	0.023536	1.2e-05	1.3e-05	0.023257	0.073406	0.055482	0.152145	0.158291
112.08	0	0	0	0.024827	1.2e-05	1.3e-05	0.02329	0.073397	0.055458	0.152145	0.158291
112.32	0	0	0	0.026114	1.2e-05	1.3e-05	0.023323	0.073388	0.055435	0.152145	0.158291
112.56	0	0	0	0.027396	1.2e-05	1.3e-05	0.023356	0.073378	0.055411	0.152145	0.158291
112.8	0	0	0	0.028674	1.2e-05	1.3e-05	0.023389	0.073369	0.055388	0.152145	0.158291
113.04	0	0	0	0.029948	1.2e-05	1.3e-05	0.023422	0.073359	0.055364	0.152145	0.158291
113.28	0	0	0	0.031218	1.2e-05	1.3e-05	0.023454	0.07335	0.055341	0.152145	0.158291
113.52	0	0	0	0.032484	1.2e-05	1.3e-05	0.023487	0.073341	0.055318	0.152145	0.158291
113.76	0	0	0	0.033746	1.2e-05	1.3e-05	0.02352	0.073331	0.055294	0.152145	0.158291
114	0	0	0	0.035003	1.2e-05	1.3e-05	0.023553	0.073322	0.055271	0.152145	0.158291
114.24	0	0	0	0.036257	1.2e-05	1.3e-05	0.023586	0.073312	0.055247	0.152145	0.158291
114.48	0	0	0	0.037506	1.2e-05	1.3e-05	0.023619	0.073303	0.055224	0.152145	0.158291
114.72	0	0	0	0.038751	1.2e-05	1.3e-05	0.023652	0.073293	0.0552	0.152145	0.158291
114.96	0	0	0	0.039992	1.2e-05	1.3e-05	0.023684	0.073284	0.055177	0.152145	0.158291
115.2	0	0	0	0.041229	1.2e-05	1.3e-05	0.023717	0.073274	0.055154	0.152145	0.158291
115.44	0	0	0	0.042462	1.2e-05	1.3e-05	0.02375	0.073265	0.05513	0.152145	0.158291
115.68	0	0	0	0.043691	1.2e-05	1.3e-05	0.023783	0.073256	0.055107	0.152145	0.158291
115.92	0	0	0	0.044916	1.2e-05	1.3e-05	0.023816	0.073246	0.055083	0.152145	0.158291
116.16	0	0	0	0.046137	1.2e-05	1.3e-05	0.023849	0.073237	0.05506	0.152145	0.158291
116.4	0	0	0	0.047354	1.2e-05	1.3e-05	0.023881	0.073227	0.055037	0.152145	0.158291
116.64	0	0	0	0.048567	1.2e-05	1.3e-05	0.023914	0.073218	0.055013	0.152145	0.158291
116.88	0	0	0	0.049776	1.2e-05	1.3e-05	0.023947	0.073208	0.05499	0.152145	0.158291
117.12	0	0	0	0.05098	1.2e-05	1.3e-05	0.02398	0.073199	0.054967	0.152145	0.158291
117.36	0	0	0	0.052181	1.2e-05	1.3e-05	0.024013	0.073189	0.054943	0.152145	0.158291
117.6	0	0	0	0.053378	1.2e-05	1.3e-05	0.024046	0.07318	0.05492	0.152145	0.158291
117.84	0	0	0	0.054571	1.2e-05	1.3e-05	0.024078	0.07317	0.054897	0.152145	0.158291
118.08	0	0	0	0.055761	1.2e-05	1.2e-05	0.024111	0.073161	0.054874	0.152145	0.158291
118.32	0	0	0	0.056946	1.2e-05	1.2e-05	0.024144	0.073151	0.05485	0.152145	0.158291
118.56	0	0	0	0.058127	1.2e-05	1.2e-05	0.024177	0.073142	0.054827	0.152145	0.158291
118.8	0	0	0	0.059305	1.2e-05	1.2e-05	0.024209	0.073132	0.054804	0.152145	0.158291
119.04	0	0	0	0.060478	1.2e-05	1.2e-05	0.024242	0.073123	0.054781	0.152145	0.158291
119.28	0	0	0	0.061648	1.2e-05	1.2e-05	0.024275	0.073113	0.054757	0.152145	0.158291
119.52	0	0	0	0.062814	1.2e-05	1.2e-05	0.024308	0.073103	0.054734	0.152145	0.158291
119.76	0	0	0	0.063976	1.2e-05	1.2e-05	0.02434	0.073094	0.054711	0.152145	0.158291
120	0	0	0	0.065134	1.2e-05	1.2e-05	0.000122	0.000365	0.000273	0.000761	0.000791
120.24	267.494	260.046	260.212	0.05984	6e-06	7e-06	0.000133	0.000397	0.000297	0.000827	0.000863
120.48	493.506	465.828	466.056	0.055175	3e-06	3e-06	0.000144	0.000429	0.000321	0.000894	0.00094
120.72	683.77	625.53	625.388	0.051042	2e-06	2e-06	0.000156	0.00046	0.000346	0.000962	0.001025
120.96	843.255	745.981	744.964	0.04736	1e-06	1e-06	0.000168	0.000493	0.000372	0.001033	0.001117
121.2	976.285	833.075	830.713	0.044066	0	0	0.00018	0.000526	0.000399	0.001105	0.001217
121.44	1086.64	892.005	887.905	0.041104	0	0	0.000193	0.00056	0.000426	0.001179	0.001327
121.68	1177.63	927.392	921.256	0.03843	0	0	0.000207	0.000595	0.000455	0.001256	0.001446
121.92	1252.13	943.362	934.982	0.036007	0	0	0.00022	0.000631	0.000484	0.001336	0.001576
122.16	1312.65	943.586	932.836	0.033802	0	0	0.000235	0.000668	0.000515	0.001419	0.001718
122.4	1361.37	931.301	918.131	0.03179	0	0	0.00025	0.000707	0.000548	0.001505	0.001873
122.64	1400.14	909.335	893.76	0.029948	0	0	0.000265	0.000748	0.000582	0.001595	0.002041
122.88	1430.55	880.124	862.217	0.028257	0	0	0.000281	0.000791	0.000618	0.00169	0.002225
123.12	1453.92	845.733	825.614	0.0267	0	0	0.000297	0.000835	0.000657	0.001789	0.002425
123.36	1471.36	807.885	785.715	0.025264	0	0	0.000314	0.000883	0.000697	0.001893	0.002643
123.6	1483.78	767.989	743.961	0.023936	0	0	0.000332	0.000932	0.000739	0.002003	0.002881
123.84	1491.92	727.172	701.501	0.022705	0	0	0.00035	0.000985	0.000785	0.002119	0.00314
124.08	1496.36	686.313	659.23	0.021563	0	0	0.000368	0.00104	0.000833	0.002241	0.003422
124.32	1497.57	646.081	617.825	0.0205	0	0	0.000387	0.001098	0.000884	0.002369	0.00373
124.56	1495.92	606.964	577.771	0.01951	0	0	0.000407	0.00116	0.000938	0.002505	0.004066
124.8	1491.69	569.301	539.406	0.018586	0	0	0.000427	0.001226	0.000996	0.002649	0.004432
125.04	1485.11	533.316	502.942	0.017723	0	0	0.000448	0.001296	0.001057	0.002801	0.00483
125.28	1476.36	499.138	468.492	0.016914	0	0	0.000469	0.00137	0.001123	0.002962	0.005265
125.52	1465.57	466.829	436.101	0.016155	0	0	0.000491	0.001448	0.001192	0.003132	0.005738
125.76	1452.87	436.396	405.757	0.015443	0	0	0.000514	0.001531	0.001267	0.003312	0.006254
126	1438.37	407.81	377.411	0.014773	0	0	0.000537	0.00162	0.001346	0.003503	0.006817
126.24	1422.16	381.018	350.989	0.014141	0	0	0.000561	0.001714	0.001431	0.003706	0.00743
126.48	1404.33	355.949	326.4	0.013546	0	0	0.000586	0.001814	0.001521	0.00392	0.008098
126.72	1384.99	332.525	303.547	0.012983	0	0	0.000611	0.00192	0.001617	0.004148	0.008827
126.96	1364.22	310.66	282.326	0.012451	0	0	0.000637	0.002032	0.00172	0.004389	0.009621
127.2	1342.13	290.267	262.634	0.011947	0	0	0.000664	0.002152	0.001829	0.004645	0.010486
127.44	1318.81	271.26	244.371	0.011469	0	0	0.000692	0.002279	0.001946	0.004917	0.011429
127.68	1294.38	253.553	227.439	0.011015	0	0	0.00072	0.002414	0.00207	0.005205	0.012457
127.92	1268.93	237.064	211.744	0.010583	0	0	0.00075	0.002558	0.002203	0.005511	0.013578
128.16	1242.59	221.713	197.199	0.010172	0	0	0.00078	0.002711	0.002345	0.005836	0.014799
128.4	1215.46	207.424	183.718	0.009781	0	0	0.000811	0.002873	0.002496	0.006181	0.01613
128.64	1187.65	194.123	171.223	0.009407	0	0	0.000843	0.003046	0.002658	0.006547	0.017581
128.88	1159.28	181.743	159.641	0.009051	0	0	0.000876	0.003229	0.00283	0.006936	0.019162
129.12	1130.46	170.218	148.902	0.00871	0	0	0.000911	0.003424	0.003014	0.007348	0.020886
129.36	1101.3	159.487	138.942	0.008383	0	0	0.000946	0.003631	0.00321	0.007787	0.022764
129.6	1071.9	149.491	129.701	0.008071	0	0	0.000983	0.003851	0.003419	0.008253	0.024812
129.84	1042.37	140.178	121.123	0.007772	0	0	0.001021	0.004085	0.003642	0.008747	0.027043
130.08	1012.8	131.496	113.158	0.007484	0	0	0.00106	0.004334	0.003879	0.009273	0.029476
130.32	983.28	123.399	105.757	0.007209	0	0	0.0011	0.004598	0.004133	0.009831	0.032127
130.56	953.908	115.844	98.8768	0.006944	0	0	0.001142	0.004878	0.004404	0.010424	0.035017
130.8	924.759	108.79	92.477	0.00669	0	0	0.001185	0.005176	0.004692	0.011054	0.038166
131.04	895.907	102.2	86.5205	0.006445	0	0	0.00123	0.005493	0.005	0.011723	0.041599
131.28	867.42	96.0395	80.9733	0.00621	0	0	0.001277	0.005829	0.005328	0.012434	0.04534
131.52	839.359	90.2771	75.804	0.005984	0	0	0.001325	0.006186	0.005678	0.013189	0.049418
131.76	811.776	84.8837	70.9839	0.005766	0	0	0.001375	0.006565	0.006052	0.013992	0.053862
132	784.719	79.8325	66.4869	0.005556	0	0	0.001427	0.006968	0.006449	0.014844	0.058706
132.24	758.227	75.0991	62.2889	0.005354	0	0	0.001481	0.007395	0.006874	0.01575	0.063986
132.48	732.333	70.6607	58.3678	0.005159	0	0	0.001537	0.007849	0.007326	0.016712	0.06974
132.72	707.064	66.4969	54.7035	0.004971	0	0	0.001595	0.008332	0.007808	0.017735	0.076012
132.96	682.441	62.5885	51.2774	0.00479	0	0	0.001655	0.008844	0.008323	0.018821	0.082847
133.2	658.48	58.9182	48.0727	0.004615	0	0	0.001717	0.009387	0.008871	0.019975	0.090297
133.44	635.19	55.4699	45.0738	0.004447	0	0	0.001782	0.009964	0.009455	0.021202	0.098415
133.68	612.578	52.229	42.2665	0.004284	0	0	0.00185	0.010577	0.010078	0.022505	0.107263
133.92	590.644	49.1819	39.6376	0.004128	0	0	0.00192	0.011228	0.010742	0.023889	0.116905
134.16	569.388	46.3161	37.175	0.003976	0	0	0.001993	0.011919	0.01145	0.025361	0.12741
134.4	548.802	43.62	34.8676	0.003831	0	0	0.002068	0.012652	0.012204	0.026924	0.138853
134.64	528.88	41.083	32.7051	0.00369	0	0	0.002147	0.01343	0.013008	0.028586	0.151301
134.88	509.611	38.6951	30.6781	0.003554	0	0	0.002229	0.014257	0.013866	0.030351	0.158291
135.12	490.982	36.4473	28.7778	0.003423	0	0	0.002314	0.015134	0.01478	0.032227	0.158291
135.36	472.979	34.331	26.9959	0.003297	0	0	0.002402	0.016066	0.015754	0.034221	0.158291
135.6	455.589	32.3383	25.3249	0.003175	0	0	0.002494	0.017054	0.016792	0.03634	0.158291
135.84	438.794	30.4617	23.7578	0.003057	0	0	0.00259	0.018104	0.017899	0.038593	0.158291
136.08	422.58	28.6944	22.288	0.002944	0	0	0.00269	0.019218	0.019078	0.040986	0.158291
136.32	406.927	27.0299	20.9093	0.002834	0	0	0.002793	0.020401	0.020336	0.04353	0.158291
136.56	391.821	25.4621	19.6161	0.002729	0	0	0.002901	0.021657	0.021676	0.046234	0.158291
136.8	377.244	23.9853	18.403	0.002627	0	0	0.003013	0.02299	0.023105	0.049108	0.158291
137.04	363.179	22.5943	17.265	0.002529	0	0	0.00313	0.024405	0.024627	0.052162	0.158291
137.28	349.61	21.284	16.1975	0.002434	0	0	0.003251	0.025907	0.02625	0.055409	0.158291
137.52	336.52	20.0498	15.196	0.002342	0	0	0.003378	0.027502	0.02798	0.05886	0.158291
137.76	323.893	18.8871	14.2565	0.002254	0	0	0.003509	0.029195	0.029824	0.062528	0.158291
138	311.715	17.7919	13.3751	0.002169	0	0	0.003647	0.030992	0.031789	0.066428	0.158291
138.24	299.97	16.7603	12.5483	0.002087	0	0	0.003789	0.0329	0.033883	0.070572	0.158291
138.48	288.643	15.7885	11.7727	0.002008	0	0	0.003938	0.034925	0.036116	0.074978	0.158291
138.72	277.72	14.8732	11.0451	0.001932	0	0	0.004093	0.037074	0.038495	0.079662	0.158291
138.96	267.189	14.011	10.3626	0.001858	0	0	0.004254	0.039355	0.04103	0.08464	0.158291
139.2	257.036	13.199	9.72237	0.001787	0	0	0.004422	0.041777	0.043732	0.089931	0.158291
139.44	247.249	12.4343	9.12195	0.001719	0	0	0.004597	0.044346	0.046611	0.095554	0.158291
139.68	237.82	11.7144	8.55907	0.001653	0	0	0.00478	0.047071	0.049676	0.101526	0.158291
139.92	228.753	11.0382	8.03248	0.00159	0	0	0.004969	0.049954	0.052933	0.107856	0.158291
140.16	224.42	10.7641	7.82158	0.001559	0	0	0.005065	0.051227	0.05436	0.110652	0.158291
140.4	223.395	10.764	7.82497	0.001552	0	0	0.005088	0.051227	0.054336	0.110652	0.158291
140.64	222.38	10.7639	7.82836	0.001544	0	0	0.005112	0.051227	0.054313	0.110652	0.158291
140.88	221.373	10.7639	7.83175	0.001537	0	0	0.005135	0.051228	0.054289	0.110652	0.158291
141.12	220.376	10.7638	7.83515	0.00153	0	0	0.005158	0.051228	0.054266	0.110652	0.158291
141.36	219.388	10.7637	7.83854	0.001523	0	0	0.005181	0.051228	0.054242	0.110652	0.158291
141.6	218.408	10.7637	7.84194	0.001516	0	0	0.005205	0.051228	0.054219	0.110652	0.158291
141.84	217.438	10.7636	7.84534	0.001508	0	0	0.005228	0.051229	0.054195	0.110652	0.158291
142.08	216.475	10.7636	7.84874	0.001502	0	0	0.005251	0.051229	0.054172	0.110652	0.158291
142.32	215.522	10.7635	7.85214	0.001495	0	0	0.005274	0.051229	0.054148	0.110652	0.158291
142.56	214.577	10.7635	7.85555	0.001488	0	0	0.005297	0.051229	0.054125	0.110652	0.158291
142.8	213.64	10.7634	7.85895	0.001481	0	0	0.005321	0.05123	0.054101	0.110652	0.158291
143.04	212.711	10.7634	7.86236	0.001474	0	0	0.005344	0.05123	0.054078	0.110652	0.158291
143.28	211.79	10.7634	7.86576	0.001467	0	0	0.005367	0.05123	0.054055	0.110652	0.158291
143.52	210.877	10.7633	7.86917	0.001461	0	0	0.00539	0.05123	0.054031	0.110652	0.158291
143.76	209.972	10.7633	7.87258	0.001454	0	0	0.005414	0.05123	0.054008	0.110652	0.158291
144	209.075	10.7633	7.87599	0.001448	0	0	2.7e-05	0.000256	0.00027	0.000553	0.000791
144.24	461.133	274.556	269.603	0.001324	0	0	3e-05	0.000278	0.000293	0.000601	0.000863
144.48	677.816	492.57	481.455	0.001211	0	0	3.3e-05	0.000301	0.000317	0.000651	0.00094
144.72	862.86	670.711	650.066	0.001108	0	0	3.6e-05	0.000325	0.000342	0.000702	0.001025
144.96	1019.78	813.987	781.099	0.001015	0	0	3.9e-05	0.000349	0.000367	0.000755	0.001117
145.2	1151.86	926.746	879.521	0.00093	0	0	4.2e-05	0.000374	0.000393	0.000809	0.001217
145.44	1262.15	1012.83	949.776	0.000853	0	0	4.6e-05	0.000399	0.00042	0.000865	0.001327
145.68	1353.45	1075.7	995.886	0.000783	0	0	5e-05	0.000426	0.000447	0.000923	0.001446
145.92	1428.35	1118.46	1021.52	0.000719	0	0	5.5e-05	0.000453	0.000476	0.000984	0.001576
146.16	1489.18	1143.98	1030.01	0.000661	0	0	6e-05	0.000481	0.000506	0.001047	0.001718
146.4	1538.02	1154.83	1024.4	0.000608	0	0	6.5e-05	0.000511	0.000537	0.001113	0.001873
146.64	1576.75	1153.36	1007.43	0.000559	0	0	7e-05	0.000541	0.00057	0.001181	0.002041
146.88	1607	1141.69	981.547	0.000515	0	0	7.6e-05	0.000573	0.000604	0.001253	0.002225
147.12	1630.2	1121.71	948.894	0.000475	0	0	8.3e-05	0.000606	0.00064	0.001329	0.002425
147.36	1647.59	1095.1	911.343	0.000438	0	0	9e-05	0.000641	0.000678	0.001408	0.002643
147.6	1660.21	1063.33	870.492	0.000404	0	0	9.7e-05	0.000677	0.000718	0.001492	0.002881
147.84	1668.93	1027.67	827.675	0.000374	0	0	0.000105	0.000715	0.00076	0.00158	0.00314
148.08	1674.47	989.213	783.983	0.000346	0	0	0.000114	0.000754	0.000804	0.001672	0.003422
148.32	1677.41	948.885	740.29	0.00032	0	0	0.000123	0.000796	0.000851	0.00177	0.00373
148.56	1678.22	907.448	697.267	0.000296	0	0	0.000133	0.00084	0.000901	0.001874	0.004066
148.8	1677.24	865.53	655.416	0.000275	0	0	0.000143	0.000886	0.000954	0.001983	0.004432
149.04	1674.76	823.64	615.09	0.000255	0	0	0.000154	0.000935	0.00101	0.002098	0.00483
149.28	1670.96	782.179	576.52	0.000237	0	0	0.000166	0.000986	0.001069	0.002221	0.005265
149.52	1665.98	741.461	539.84	0.00022	0	0	0.000179	0.00104	0.001132	0.00235	0.005738
149.76	1659.91	701.727	505.109	0.000205	0	0	0.000192	0.001097	0.001199	0.002488	0.006254
150	1652.78	663.156	472.326	0.000191	0	0	0.000206	0.001157	0.00127	0.002633	0.006817
150.24	1644.63	625.877	441.453	0.000178	0	0	0.000221	0.00122	0.001346	0.002787	0.00743
150.48	1635.44	589.982	412.424	0.000166	0	0	0.000236	0.001288	0.001426	0.00295	0.008098
150.72	1625.19	555.529	385.157	0.000156	0	0	0.000253	0.001359	0.001512	0.003123	0.008827
150.96	1613.85	522.554	359.563	0.000146	0	0	0.00027	0.001434	0.001603	0.003307	0.009621
151.2	1601.4	491.07	335.549	0.000136	0	0	0.000289	0.001513	0.0017	0.003501	0.010486
151.44	1587.78	461.079	313.027	0.000128	0	0	0.000308	0.001597	0.001802	0.003708	0.011429
151.68	1572.96	432.568	291.91	0.00012	0	0	0.000328	0.001686	0.001912	0.003927	0.012457
151.92	1556.9	405.515	272.118	0.000113	0	0	0.00035	0.001781	0.002029	0.004159	0.013578
152.16	1539.57	379.893	253.575	0.000106	0	0	0.000372	0.001881	0.002153	0.004406	0.014799
152.4	1520.94	355.666	236.21	0.0001	0	0	0.000395	0.001987	0.002285	0.004668	0.01613
152.64	1501	332.795	219.96	9.4e-05	0	0	0.00042	0.0021	0.002426	0.004946	0.017581
152.88	1479.73	311.237	204.763	8.8e-05	0	0	0.000445	0.00222	0.002576	0.005241	0.019162
153.12	1457.14	290.946	190.562	8.3e-05	0	0	0.000472	0.002347	0.002736	0.005555	0.020886
153.36	1433.23	271.875	177.301	7.9e-05	0	0	0.0005	0.002482	0.002906	0.005888	0.022764
153.6	1408.03	253.974	164.931	7.4e-05	0	0	0.000529	0.002625	0.003088	0.006242	0.024812
153.84	1381.57	237.194	153.4	7e-05	0	0	0.000559	0.002777	0.003282	0.006618	0.027043
154.08	1353.9	221.483	142.663	6.7e-05	0	0	0.000591	0.002939	0.003489	0.007018	0.029476
154.32	1325.08	206.791	132.672	6.3e-05	0	0	0.000624	0.003111	0.003709	0.007443	0.032127
154.56	1295.17	193.066	123.383	6e-05	0	0	0.000658	0.003293	0.003944	0.007896	0.035017
154.8	1264.26	180.258	114.754	5.7e-05	0	0	0.000694	0.003487	0.004195	0.008376	0.038166
155.04	1232.43	168.317	106.744	5.4e-05	0	0	0.000731	0.003694	0.004463	0.008888	0.041599
155.28	1199.79	157.193	99.313	5.1e-05	0	0	0.00077	0.003913	0.004748	0.009432	0.04534
155.52	1166.45	146.837	92.4225	4.8e-05	0	0	0.000811	0.004146	0.005053	0.01001	0.049418
155.76	1132.52	137.203	86.0362	4.6e-05	0	0	0.000854	0.004394	0.005378	0.010626	0.053862
156	1098.13	128.243	80.119	4.4e-05	0	0	0.000898	0.004658	0.005725	0.011281	0.058706
156.24	1063.39	119.915	74.6377	4.2e-05	0	0	0.000944	0.004939	0.006095	0.011977	0.063986
156.48	1028.44	112.175	69.5606	4e-05	0	0	0.000992	0.005237	0.00649	0.012719	0.06974
156.72	993.396	104.981	64.8577	3.8e-05	0	0	0.001043	0.005553	0.006911	0.013507	0.076012
156.96	958.393	98.2948	60.5008	3.6e-05	0	0	0.001096	0.00589	0.00736	0.014346	0.082847
157.2	923.551	92.0792	56.4633	3.4e-05	0	0	0.001151	0.006248	0.00784	0.015239	0.090297
157.44	888.988	86.2989	52.7204	3.3e-05	0	0	0.001208	0.006629	0.008352	0.016189	0.098415
157.68	854.816	80.921	49.2489	3.1e-05	0	0	0.001268	0.007034	0.008897	0.017199	0.107263
157.92	821.138	75.9146	46.0273	3e-05	0	0	0.001331	0.007463	0.009479	0.018274	0.116905
158.16	788.051	71.2509	43.0357	2.8e-05	0	0	0.001397	0.00792	0.0101	0.019418	0.12741
158.4	755.641	66.9032	40.2556	2.7e-05	0	0	0.001466	0.008406	0.010762	0.020634	0.138853
158.64	723.985	62.8469	37.6701	2.6e-05	0	0	0.001539	0.008921	0.011468	0.021928	0.151301
158.88	693.147	59.0592	35.2637	2.4e-05	0	0	0.001614	0.009469	0.012221	0.023305	0.158291
159.12	663.182	55.5194	33.0222	2.3e-05	0	0	0.001694	0.010051	0.013024	0.024769	0.158291
159.36	634.135	52.2084	30.9327	2.2e-05	0	0	0.001777	0.010669	0.01388	0.026326	0.158291
159.6	606.04	49.1087	28.9833	2.1e-05	0	0	0.001864	0.011326	0.014793	0.027982	0.158291
159.84	578.918	46.2045	27.1632	2e-05	0	0	0.001956	0.012023	0.015766	0.029744	0.158291
160.08	552.786	43.4815	25.4627	1.9e-05	0	0	0.002052	0.012763	0.016803	0.031618	0.158291
160.32	527.647	40.9265	23.8729	1.8e-05	0	0	0.002152	0.013549	0.017908	0.03361	0.158291
160.56	503.5	38.5275	22.3857	1.7e-05	0	0	0.002258	0.014384	0.019087	0.035729	0.158291
160.8	480.336	36.2738	20.9938	1.7e-05	0	0	0.002369	0.01527	0.020343	0.037983	0.158291
161.04	458.139	34.1555	19.6904	1.6e-05	0	0	0.002485	0.016212	0.021683	0.040379	0.158291
161.28	436.889	32.1636	18.4695	1.5e-05	0	0	0.002607	0.017211	0.02311	0.042928	0.158291
161.52	416.562	30.2898	17.3253	1.4e-05	0	0	0.002735	0.018272	0.024631	0.045639	0.158291
161.76	397.133	28.5267	16.2529	1.4e-05	0	0	0.00287	0.019398	0.026253	0.048522	0.158291
162	378.57	26.8672	15.2475	1.3e-05	0	0	0.003011	0.020594	0.027982	0.051587	0.158291
162.24	360.844	25.305	14.3047	1.2e-05	0	0	0.00316	0.021864	0.029824	0.054848	0.158291
162.48	343.923	23.8341	13.4205	1.2e-05	0	0	0.003315	0.023213	0.031787	0.058315	0.158291
162.72	327.775	22.449	12.5911	1.1e-05	0	0	0.003479	0.024644	0.03388	0.062003	0.158291
162.96	312.368	21.1447	11.8132	1.1e-05	0	0	0.003651	0.026163	0.03611	0.065924	0.158291
163.2	297.671	19.9163	11.0835	1e-05	0	0	0.003831	0.027777	0.038487	0.070095	0.158291
163.44	283.654	18.7595	10.3989	1e-05	0	0	0.00402	0.029489	0.04102	0.07453	0.158291
163.68	270.285	17.6699	9.75671	9e-06	0	0	0.004219	0.031308	0.04372	0.079247	0.158291
163.92	257.538	16.6438	9.15428	9e-06	0	0	0.004428	0.033238	0.046597	0.084263	0.158291
164.16	245.383	15.6774	8.58917	8e-06	0	0	0.004647	0.035287	0.049663	0.089597	0.158291
164.4	233.796	14.7674	8.05913	8e-06	0	0	0.004878	0.037461	0.052929	0.095268	0.158291
164.64	222.754	13.9108	7.56213	8e-06	0	0	0.00512	0.039768	0.056408	0.101295	0.158291
164.88	212.244	13.1053	7.09669	7e-06	0	0	0.005373	0.042212	0.060107	0.107692	0.158291
165.12	205.392	12.6041	6.80943	7e-06	0	0	0.005552	0.043891	0.062643	0.112086	0.158291
165.36	204.659	12.6019	6.81242	7e-06	0	0	0.005572	0.043898	0.062615	0.112086	0.158291
165.6	203.931	12.5997	6.81541	7e-06	0	0	0.005592	0.043906	0.062588	0.112086	0.158291
165.84	203.208	12.5975	6.81841	7e-06	0	0	0.005612	0.043913	0.06256	0.112086	0.158291
166.08	202.491	12.5954	6.8214	7e-06	0	0	0.005632	0.043921	0.062533	0.112086	0.158291
166.32	201.778	12.5932	6.8244	7e-06	0	0	0.005652	0.043929	0.062506	0.112086	0.158291
166.56	201.07	12.591	6.82739	7e-06	0	0	0.005672	0.043936	0.062478	0.112086	0.158291
166.8	200.367	12.5889	6.83039	7e-06	0	0	0.005692	0.043944	0.062451	0.112086	0.158291
167.04	199.669	12.5867	6.83339	7e-06	0	0	0.005711	0.043951	0.062423	0.112086	0.158291
167.28	198.975	12.5846	6.83639	7e-06	0	0	0.005731	0.043959	0.062396	0.112086	0.158291
167.52	198.286	12.5824	6.8394	7e-06	0	0	0.005751	0.043966	0.062368	0.112086	0.158291
167.76	197.602	12.5803	6.8424	7e-06	0	0	0.005771	0.043974	0.062341	0.112086	0.158291
168	196.923	12.5782	6.84541	7e-06	0	0	2.9e-05	0.00022	0.000312	0.00056	0.000791
168.24	450.186	276.984	267.29	6e-06	0	0	3.2e-05	0.000239	0.000338	0.000609	0.000863
168.48	668.013	496.895	475.685	6e-06	0	0	3.5e-05	0.000259	0.000366	0.000659	0.00094
168.72	854.188	677.943	639.321	5e-06	0	0	3.8e-05	0.00028	0.000393	0.000711	0.001025
168.96	1012.27	824.96	764.365	5e-06	0	0	4.1e-05	0.000301	0.000422	0.000764	0.001117
169.2	1145.56	942.158	856.2	4e-06	0	0	4.5e-05	0.000323	0.000451	0.000819	0.001217
169.44	1257.13	1033.26	919.615	4e-06	0	0	4.9e-05	0.000346	0.000481	0.000876	0.001327
169.68	1349.8	1101.59	958.934	4e-06	0	0	5.3e-05	0.00037	0.000512	0.000934	0.001446
169.92	1426.13	1150.14	978.071	3e-06	0	0	5.8e-05	0.000394	0.000544	0.000996	0.001576
170.16	1488.43	1181.61	980.573	3e-06	0	0	6.3e-05	0.00042	0.000577	0.001059	0.001718
170.4	1538.77	1198.43	969.629	3e-06	0	0	6.8e-05	0.000446	0.000612	0.001126	0.001873
170.64	1578.99	1202.81	948.087	3e-06	0	0	7.4e-05	0.000474	0.000648	0.001196	0.002041
170.88	1610.7	1196.72	918.455	2e-06	0	0	8e-05	0.000502	0.000686	0.001269	0.002225
171.12	1635.29	1181.93	882.911	2e-06	0	0	8.7e-05	0.000532	0.000726	0.001345	0.002425
171.36	1653.96	1159.99	843.316	2e-06	0	0	9.4e-05	0.000563	0.000768	0.001426	0.002643
171.6	1667.72	1132.29	801.228	2e-06	0	0	0.000102	0.000596	0.000812	0.001511	0.002881
171.84	1677.42	1100.03	757.924	2e-06	0	0	0.000111	0.00063	0.000859	0.0016	0.00314
172.08	1683.76	1064.26	714.422	2e-06	0	0	0.000119	0.000666	0.000909	0.001695	0.003422
172.32	1687.31	1025.87	671.511	2e-06	0	0	0.000129	0.000704	0.000962	0.001794	0.00373
172.56	1688.52	985.639	629.776	1e-06	0	0	0.000139	0.000743	0.001018	0.0019	0.004066
172.8	1687.75	944.21	589.629	1e-06	0	0	0.00015	0.000785	0.001077	0.002011	0.004432
173.04	1685.27	902.132	551.342	1e-06	0	0	0.000161	0.000828	0.00114	0.002129	0.00483
173.28	1681.28	859.862	515.068	1e-06	0	0	0.000173	0.000874	0.001207	0.002254	0.005265
173.52	1675.93	817.779	480.871	1e-06	0	0	0.000186	0.000923	0.001278	0.002386	0.005738
173.76	1669.33	776.197	448.747	1e-06	0	0	0.0002	0.000974	0.001353	0.002527	0.006254
174	1661.52	735.372	418.647	1e-06	0	0	0.000214	0.001028	0.001433	0.002675	0.006817
174.24	1652.57	695.511	390.487	1e-06	0	0	0.000229	0.001084	0.001519	0.002833	0.00743
174.48	1642.46	656.781	364.167	1e-06	0	0	0.000245	0.001145	0.00161	0.003	0.008098
174.72	1631.22	619.312	339.577	1e-06	0	0	0.000262	0.001208	0.001706	0.003177	0.008827
174.96	1618.82	583.204	316.604	1e-06	0	0	0.00028	0.001275	0.001809	0.003364	0.009621
175.2	1605.25	548.53	295.141	1e-06	0	0	0.000299	0.001346	0.001918	0.003564	0.010486
175.44	1590.48	515.34	275.084	1e-06	0	0	0.000319	0.001422	0.002035	0.003775	0.011429
175.68	1574.48	483.665	256.339	1e-06	0	0	0.000339	0.001501	0.002159	0.004	0.012457
175.92	1557.24	453.518	238.818	1e-06	0	0	0.000361	0.001586	0.002291	0.004238	0.013578
176.16	1538.74	424.896	222.442	1e-06	0	0	0.000384	0.001675	0.002432	0.004491	0.014799
176.4	1518.96	397.786	207.138	0	0	0	0.000407	0.00177	0.002581	0.004759	0.01613
176.64	1497.88	372.162	192.841	0	0	0	0.000432	0.001871	0.002741	0.005044	0.017581
176.88	1475.51	347.991	179.489	0	0	0	0.000458	0.001978	0.002911	0.005348	0.019162
177.12	1451.86	325.231	167.027	0	0	0	0.000485	0.002092	0.003092	0.005669	0.020886
177.36	1426.94	303.837	155.402	0	0	0	0.000513	0.002213	0.003286	0.006012	0.022764
177.6	1400.78	283.759	144.566	0	0	0	0.000543	0.002341	0.003492	0.006375	0.024812
177.84	1373.43	264.943	134.473	0	0	0	0.000574	0.002477	0.003711	0.006762	0.027043
178.08	1344.92	247.333	125.079	0	0	0	0.000606	0.002622	0.003946	0.007173	0.029476
178.32	1315.33	230.873	116.342	0	0	0	0.000639	0.002776	0.004195	0.00761	0.032127
178.56	1284.73	215.506	108.222	0	0	0	0.000674	0.002939	0.004462	0.008075	0.035017
178.8	1253.2	201.172	100.68	0	0	0	0.000711	0.003113	0.004746	0.00857	0.038166
179.04	1220.84	187.816	93.6796	0	0	0	0.000749	0.003298	0.00505	0.009096	0.041599
179.28	1187.75	175.381	87.1854	0	0	0	0.000788	0.003495	0.005373	0.009656	0.04534
179.52	1154.03	163.81	81.1635	0	0	0	0.000829	0.003704	0.005719	0.010252	0.049418
179.76	1119.8	153.051	75.5815	0	0	0	0.000872	0.003926	0.006087	0.010886	0.053862
180	1085.19	143.049	70.4086	0	0	0	0.000917	0.004163	0.00648	0.01156	0.058706
180.24	1050.31	133.755	65.6155	0	0	0	0.000964	0.004414	0.0069	0.012278	0.063986
180.48	1015.3	125.12	61.1744	0	0	0	0.001013	0.004682	0.007347	0.013042	0.06974
180.72	980.268	117.096	57.059	0	0	0	0.001064	0.004966	0.007825	0.013855	0.076012
180.96	945.344	109.64	53.2448	0	0	0	0.001117	0.005268	0.008334	0.01472	0.082847
181.2	910.644	102.708	49.7084	0	0	0	0.001173	0.00559	0.008878	0.015641	0.090297
181.44	876.281	96.2631	46.4284	0	0	0	0.001231	0.005931	0.009457	0.01662	0.098415
181.68	842.361	90.2662	43.3846	0	0	0	0.001292	0.006294	0.010076	0.017663	0.107263
181.92	808.983	84.6832	40.5583	0	0	0	0.001356	0.00668	0.010735	0.018772	0.116905
182.16	776.238	79.4818	37.9323	0	0	0	0.001423	0.007091	0.011439	0.019952	0.12741
182.4	744.203	74.6322	35.4905	0	0	0	0.001493	0.007526	0.012189	0.021208	0.138853
182.64	712.951	70.1068	33.2185	0	0	0	0.001566	0.00799	0.012989	0.022544	0.151301
182.88	682.54	65.8804	31.1026	0	0	0	0.001642	0.008482	0.013842	0.023966	0.158291
183.12	653.019	61.9298	29.1307	0	0	0	0.001723	0.009004	0.014751	0.025478	0.158291
183.36	624.427	58.2338	27.2916	0	0	0	0.001807	0.00956	0.015721	0.027087	0.158291
183.6	596.792	54.7732	25.5751	0	0	0	0.001895	0.010149	0.016754	0.028799	0.158291
183.84	570.133	51.5303	23.9717	0	0	0	0.001987	0.010776	0.017857	0.03062	0.158291
184.08	544.46	48.4893	22.4732	0	0	0	0.002084	0.011441	0.019031	0.032557	0.158291
184.32	519.775	45.6356	21.0717	0	0	0	0.002186	0.012148	0.020284	0.034618	0.158291
184.56	496.072	42.9559	19.7604	0	0	0	0.002293	0.012899	0.021619	0.03681	0.158291
184.8	473.34	40.4384	18.5327	0	0	0	0.002405	0.013696	0.023042	0.039142	0.158291
185.04	451.562	38.0721	17.3828	0	0	0	0.002522	0.014542	0.024558	0.041623	0.158291
185.28	430.716	35.847	16.3055	0	0	0	0.002645	0.015441	0.026175	0.044261	0.158291
185.52	410.776	33.7539	15.2959	0	0	0	0.002774	0.016396	0.027898	0.047068	0.158291
185.76	391.716	31.7845	14.3494	0	0	0	0.00291	0.01741	0.029735	0.050054	0.158291
186	373.507	29.931	13.462	0	0	0	0.003052	0.018486	0.031692	0.053231	0.158291
186.24	356.116	28.1863	12.6297	0	0	0	0.003202	0.019629	0.033779	0.056609	0.158291
186.48	339.512	26.5437	11.8492	0	0	0	0.003359	0.020843	0.036002	0.060204	0.158291
186.72	323.665	24.9973	11.1171	0	0	0	0.003523	0.022132	0.038372	0.064027	0.158291
186.96	308.543	23.5411	10.4303	0	0	0	0.003696	0.0235	0.040898	0.068094	0.158291
187.2	294.114	22.17	9.78606	0	0	0	0.003877	0.024953	0.04359	0.072421	0.158291
187.44	280.349	20.8788	9.1817	0	0	0	0.004068	0.026496	0.046459	0.077023	0.158291
187.68	267.219	19.663	8.61475	0	0	0	0.004268	0.028134	0.049516	0.081918	0.158291
187.92	254.696	18.5181	8.08291	0	0	0	0.004478	0.029874	0.052774	0.087125	0.158291
188.16	242.753	17.4402	7.58404	0	0	0	0.004698	0.03172	0.056246	0.092664	0.158291
188.4	231.367	16.4254	7.11617	0	0	0	0.004929	0.03368	0.059943	0.098552	0.158291
188.64	220.516	15.4706	6.67762	0	0	0	0.005172	0.035759	0.06388	0.10481	0.158291
188.88	210.222	14.5763	6.26844	0	0	0	0.005425	0.037952	0.06805	0.111427	0.158291
189.12	208.017	14.4295	6.2056	0	0	0	0.005482	0.038339	0.068739	0.11256	0.158291
189.36	207.36	14.4246	6.20834	0	0	0	0.0055	0.038352	0.068709	0.11256	0.158291
189.6	206.708	14.4197	6.21109	0	0	0	0.005517	0.038365	0.068678	0.11256	0.158291
189.84	206.059	14.4148	6.21384	0	0	0	0.005534	0.038378	0.068648	0.11256	0.158291
190.08	205.415	14.4099	6.21659	0	0	0	0.005552	0.038391	0.068618	0.11256	0.158291
190.32	204.774	14.405	6.21934	0	0	0	0.005569	0.038404	0.068587	0.11256	0.158291
190.56	204.137	14.4001	6.2221	0	0	0	0.005587	0.038417	0.068557	0.11256	0.158291
190.8	203.503	14.3953	6.22485	0	0	0	0.005604	0.03843	0.068527	0.11256	0.158291
191.04	202.874	14.3905	6.22761	0	0	0	0.005621	0.038443	0.068496	0.11256	0.158291
191.28	202.248	14.3856	6.23036	0	0	0	0.005639	0.038455	0.068466	0.11256	0.158291
191.52	201.625	14.3808	6.23312	0	0	0	0.005656	0.038468	0.068436	0.11256	0.158291
191.76	201.007	14.376	6.23588	0	0	0	0.005674	0.038481	0.068405	0.11256	0.158291

[truncated: 5 more sheets: Figure5A_bottom, Figure5B_top, Figure5B_bottom, Figure6a, Figure6b]
